# Supplementary material for: Trisodium bis­{1-[iminio­(morpholino)meth­yl]guanidinium} bis­[hexa­hydrogen­hexa­molybdoaluminate(III)] chloride icosa­hydrate
Source: Acta Crystallogr Sect E Struct Rep Online. 2008 Jul 26;64(Pt 8):m1069–70. doi: 10.1107/S1600536808022745 (PMC2961980; doi:10.1107/S1600536808022745)
Supplement: Supplementary file 1 [file e-64-m1069-sup1.cif]

##############################################################################
###                                                                        ###
###        Electronic paper (Acta Crystallographica Section E)             ###
###                                                                        ###
##############################################################################
#                                                                            #
# This CIF contains the data in a paper accepted for publication in Acta     #
# Crystallographica Section E. It conforms to the requirements of Notes      #
# for Authors for Section E, and has been peer reviewed under the auspices   #
# of the IUCr Commission on Journals.                                        #
#                                                                            #
# Full details of the Crystallographic Information File format               #
# are given in the paper "The Crystallographic Information File (CIF):       #
# a New Standard Archive File for Crystallography" by S. R. Hall, F. H.      #
# Allen and I. D. Brown [Acta Cryst. (1991), A47, 655-685].                  #
#                                                                            #
# The current version of the core CIF dictionary is obtainable from          #
# ftp://ftp.iucr.org/pub/cif_core.dic. The current version number is 2.4.    #
#                                                                            #
# Software is freely available for graphical display of the structure(s) in  #
# this CIF.  For information consult the CIF home page http://www.iucr.org/  #
# cif/home.html                                                              #
#                                                                            #
# This file may be used for bona fide research purposes within the           #
# scientific community so long as proper attribution is given to the journal # 
# article from which it was obtained.                                        #
#                                                                            #
##############################################################################
                                             
data_I
_audit_creation_method     SHELXL-97
_chemical_name_systematic
;
Trisodium bis{1-[iminio(morpholino)methyl]guanidinium}
bis[hexahydrogenhexamolybdoaluminate(III)] chloride icosahydrate
;
_chemical_name_common     ?
_chemical_formula_moiety
               '3(Na +), 2(C6 H15 N5 O 2+), 2(Al H18 Mo6 O30 3-), Cl -, 8(H2 O)'
_chemical_formula_sum     'C12 H82 Al2 Cl Mo12 N10 Na3 O70'
_chemical_formula_iupac     'Na3 (C6 H15 N5 O)2 [Al (O H)6 Mo6 O18]2 Cl, 20H2 O'
_chemical_formula_weight     2796.54
_chemical_melting_point     ?
_symmetry_cell_setting     Triclinic
_symmetry_space_group_name_H-M     'P -1'
_symmetry_space_group_name_hall     '-P 1'
loop_
    _symmetry_equiv_pos_as_xyz
    'x, y, z'
    '-x, -y, -z'
_cell_length_a     10.1070(6)
_cell_length_b     11.3869(7)
_cell_length_c     17.2548(10)
_cell_angle_alpha     81.6980(10)
_cell_angle_beta     75.3140(10)
_cell_angle_gamma     77.0570(10)
_cell_volume     1864.03(19)
_cell_formula_units_Z     1
_cell_measurement_reflns_used     6444
_cell_measurement_theta_min     1.84
_cell_measurement_theta_max     25.60
_cell_measurement_temperature     296(2)
_exptl_crystal_description     block
_exptl_crystal_colour     colourless
_exptl_crystal_size_max     0.31
_exptl_crystal_size_mid     0.25
_exptl_crystal_size_min     0.22
_exptl_crystal_density_diffrn     2.491
_exptl_crystal_density_meas     ?
_exptl_crystal_density_method     'not measured'
_exptl_crystal_F_000     1364
_exptl_absorpt_coefficient_mu     2.154
_exptl_absorpt_correction_type     multi-scan
_exptl_absorpt_process_details     '(SADABS; Bruker, 1997)'
_exptl_absorpt_correction_T_min     0.528
_exptl_absorpt_correction_T_max     0.624
_exptl_special_details
;
;
_diffrn_ambient_temperature     296(2)
_diffrn_radiation_type     MoK\a
_diffrn_radiation_wavelength     0.71073
_diffrn_radiation_source     'fine-focus sealed tube'
_diffrn_radiation_monochromator     graphite
_diffrn_measurement_device_type     'Bruker SMART'
_diffrn_measurement_method     \w
_diffrn_detector_area_resol_mean     0
_diffrn_reflns_number     9902
_diffrn_reflns_av_R_equivalents     0.0207
_diffrn_reflns_av_sigmaI/netI     0.0372
_diffrn_reflns_theta_min     1.84
_diffrn_reflns_theta_max     25.60
_diffrn_reflns_theta_full     25.60
_diffrn_measured_fraction_theta_max     0.980
_diffrn_measured_fraction_theta_full     0.980
_diffrn_reflns_limit_h_min     -12
_diffrn_reflns_limit_h_max     12
_diffrn_reflns_limit_k_min     -12
_diffrn_reflns_limit_k_max     13
_diffrn_reflns_limit_l_min     -20
_diffrn_reflns_limit_l_max     20
_diffrn_standards_number     0
_diffrn_standards_interval_count     0
_diffrn_standards_interval_time     0
_diffrn_standards_decay_%     0
_refine_special_details
;
Refinement of <i>F</i>^2^ against ALL reflections. The weighted <i>R</i>-factor
<i>wR</i> and goodness of fit <i>S</i> are based on <i>F</i>^2^, conventional
<i>R</i>-factors <i>R</i> are based on <i>F</i>, with <i>F</i> set to zero for
negative <i>F</i>^2^. The threshold expression of <i>F</i>^2^ >
\s(<i>F</i>^2^) is used only for calculating <i>R</i>-factors(gt) <i>etc</i>.
and is not relevant to the choice of reflections for refinement.
<i>R</i>-factors based on <i>F</i>^2^ are statistically about twice as large
as those based on <i>F</i>, and <i>R</i>- factors based on ALL data will be
even larger.
;
_reflns_number_total     6882
_reflns_number_gt     6108
_reflns_threshold_expression     I>2\s(I)
_refine_ls_structure_factor_coef     Fsqd
_refine_ls_matrix_type     full
_refine_ls_R_factor_all     0.0386
_refine_ls_R_factor_gt     0.0342
_refine_ls_wR_factor_gt     0.0895
_refine_ls_wR_factor_ref     0.0920
_refine_ls_goodness_of_fit_ref     1.058
_refine_ls_restrained_S_all     1.058
_refine_ls_number_reflns     6882
_refine_ls_number_parameters     503
_refine_ls_number_restraints     0
_refine_ls_hydrogen_treatment     constr
_refine_ls_weighting_scheme     calc
_refine_ls_weighting_details
         'calc w=1/[\s^2^(Fo^2^)+(0.0443P)^2^+4.9534P] where P=(Fo^2^+2Fc^2^)/3'
_atom_sites_solution_hydrogens     geom
_atom_sites_solution_primary     direct
_atom_sites_solution_secondary     difmap
_refine_ls_shift/su_max     0.001
_refine_ls_shift/su_mean     0.000
_refine_diff_density_max     1.359
_refine_diff_density_min     -1.291
_refine_ls_extinction_method     'SHELXL97 (Sheldrick, 2008)'
_refine_ls_extinction_coef     0.0137(3)
_refine_ls_extinction_expression
                                  'Fc^*^=kFc[1+0.001xFc^2^\l^3^/sin(2\q)]^-1/4^'
loop_
    _atom_type_symbol
    _atom_type_description
    _atom_type_scat_dispersion_real
    _atom_type_scat_dispersion_imag
    _atom_type_scat_source
    'C' 'C' 0.0033 0.0016
                         'International Tables Vol C Tables 4.2.6.8 and 6.1.1.4'
    'H' 'H' 0.0000 0.0000
                         'International Tables Vol C Tables 4.2.6.8 and 6.1.1.4'
    'N' 'N' 0.0061 0.0033
                         'International Tables Vol C Tables 4.2.6.8 and 6.1.1.4'
    'O' 'O' 0.0106 0.0060
                         'International Tables Vol C Tables 4.2.6.8 and 6.1.1.4'
    'Na' 'Na' 0.0362 0.0249
                         'International Tables Vol C Tables 4.2.6.8 and 6.1.1.4'
    'Al' 'Al' 0.0645 0.0514
                         'International Tables Vol C Tables 4.2.6.8 and 6.1.1.4'
    'Mo' 'Mo' -1.6832 0.6857
                         'International Tables Vol C Tables 4.2.6.8 and 6.1.1.4'
    'Cl' 'Cl' 0.1484 0.1585
                         'International Tables Vol C Tables 4.2.6.8 and 6.1.1.4'
_computing_data_collection     'SMART (Bruker, 1997)'
_computing_cell_refinement     'SAINT (Bruker, 1997)'
_computing_data_reduction     'SAINT (Bruker, 1997)'
_computing_structure_solution     'SHELXS97 (Sheldrick, 2008)'
_computing_structure_refinement     'SHELXL97 (Sheldrick, 2008)'
_computing_molecular_graphics     'ORTEP-3 (Farrugia, 1997)'
_computing_publication_material     'SHELXL97 (Sheldrick, 2008)'
loop_
    _atom_site_type_symbol
    _atom_site_label
    _atom_site_fract_x
    _atom_site_fract_y
    _atom_site_fract_z
    _atom_site_U_iso_or_equiv
    _atom_site_adp_type
    _atom_site_calc_flag
    _atom_site_refinement_flags
    _atom_site_occupancy
    _atom_site_disorder_assembly
    _atom_site_disorder_group
    Al Al1 0.90661(12) 0.18649(10) 0.25816(7) 0.0126(3) Uani d . 1 . .
    Mo Mo1 0.96744(4) -0.11386(3) 0.27426(2) 0.01484(11) Uani d . 1 . .
    Mo Mo2 0.66462(4) 0.04088(3) 0.37024(2) 0.01508(11) Uani d . 1 . .
    Mo Mo3 0.60225(4) 0.34140(3) 0.34933(2) 0.01652(11) Uani d . 1 . .
    Mo Mo4 0.84344(4) 0.48692(3) 0.23681(2) 0.01781(11) Uani d . 1 . .
    Mo Mo5 1.14688(4) 0.33344(3) 0.14622(2) 0.01812(11) Uani d . 1 . .
    Mo Mo6 1.20687(4) 0.03452(3) 0.16141(2) 0.01669(11) Uani d . 1 . .
    Na Na1 0.8711(2) -0.19733(17) 0.50224(11) 0.0280(4) Uani d . 1 . .
    Na Na2 1.0528(4) -0.1445(4) 0.0459(2) 0.0327(9) Uani d P 0.50 . .
    Cl Cl1 1.0000 0.0000 0.5000 0.0242(3) Uani d S 1 . .
    C C1 0.4802(7) 0.6826(7) 0.0390(4) 0.0534(17) Uani d . 1 . .
    H H1A 0.4184 0.7562 0.0244 0.064 Uiso calc R 1 . .
    H H1B 0.5480 0.6580 -0.0096 0.064 Uiso calc R 1 . .
    C C2 0.5541(6) 0.7090(7) 0.0956(3) 0.0472(16) Uani d . 1 . .
    H H2A 0.5920 0.7812 0.0744 0.057 Uiso calc R 1 . .
    H H2B 0.6315 0.6425 0.1002 0.057 Uiso calc R 1 . .
    C C3 0.2954(7) 0.6335(6) 0.1381(4) 0.0460(15) Uani d . 1 . .
    H H3A 0.2348 0.5752 0.1573 0.055 Uiso calc R 1 . .
    H H3B 0.2391 0.7097 0.1222 0.055 Uiso calc R 1 . .
    C C4 0.3559(6) 0.6502(6) 0.2029(3) 0.0402(14) Uani d . 1 . .
    H H4A 0.3980 0.5716 0.2250 0.048 Uiso calc R 1 . .
    H H4B 0.2822 0.6871 0.2453 0.048 Uiso calc R 1 . .
    C C5 0.4993(5) 0.7834(4) 0.2270(3) 0.0223(9) Uani d . 1 . .
    C C6 0.4182(5) 0.8042(4) 0.3722(3) 0.0197(9) Uani d . 1 . .
    N N1 0.4633(4) 0.7272(4) 0.1760(2) 0.0274(9) Uani d . 1 . .
    N N2 0.6204(4) 0.8142(4) 0.2137(2) 0.0284(9) Uani d . 1 . .
    H H1 0.6948 0.7823 0.1765 0.034 Uiso d R 1 . .
    H H2 0.6464 0.8679 0.2374 0.034 Uiso d R 1 . .
    N N3 0.3989(4) 0.8116(3) 0.2962(2) 0.0214(8) Uani d . 1 . .
    H H3 0.3159 0.8429 0.2840 0.026 Uiso d R 1 . .
    N N4 0.5371(4) 0.7469(4) 0.3894(2) 0.0287(9) Uani d . 1 . .
    H H4 0.6087 0.7685 0.3512 0.034 Uiso d R 1 . .
    H H5 0.5516 0.7488 0.4385 0.034 Uiso d R 1 . .
    N N5 0.3136(4) 0.8525(4) 0.4272(2) 0.0285(9) Uani d . 1 . .
    H H6 0.3317 0.8378 0.4765 0.034 Uiso d R 1 . .
    H H7 0.2377 0.9106 0.4244 0.034 Uiso d R 1 . .
    O O1 0.9705(3) 0.0596(3) 0.19008(17) 0.0151(6) Uani d . 1 . .
    H H8 0.9421 0.0643 0.1472 0.018 Uiso d R 1 . .
    O O2 0.8941(3) 0.0588(2) 0.34240(17) 0.0137(6) Uani d . 1 . .
    H H9 0.9311 0.0607 0.3812 0.016 Uiso d R 1 . .
    O O3 0.7143(3) 0.1875(2) 0.26901(17) 0.0144(6) Uani d . 1 . .
    H H10 0.6828 0.1832 0.2285 0.017 Uiso d R 1 . .
    O O4 0.8404(3) 0.3137(3) 0.32567(17) 0.0151(6) Uani d . 1 . .
    H H11 0.8805 0.3146 0.3633 0.018 Uiso d R 1 . .
    O O5 0.9193(3) 0.3124(3) 0.17301(17) 0.0156(6) Uani d . 1 . .
    H H12 0.8869 0.3112 0.1323 0.019 Uiso d R 1 . .
    O O6 1.0986(3) 0.1831(3) 0.24666(17) 0.0146(6) Uani d . 1 . .
    H H13 1.1312 0.1796 0.2880 0.018 Uiso d R 1 . .
    O O7 1.1509(3) -0.0732(3) 0.25770(18) 0.0186(6) Uani d . 1 . .
    O O8 0.7693(3) -0.0652(3) 0.28711(18) 0.0181(6) Uani d . 1 . .
    O O9 0.6296(3) 0.1915(3) 0.41825(17) 0.0193(6) Uani d . 1 . .
    O O10 0.6638(3) 0.4432(3) 0.25302(19) 0.0210(6) Uani d . 1 . .
    O O11 1.0414(3) 0.4388(3) 0.22920(19) 0.0211(7) Uani d . 1 . .
    O O12 1.1770(3) 0.1847(3) 0.09572(18) 0.0211(7) Uani d . 1 . .
    O O13 0.9982(3) -0.2022(3) 0.1980(2) 0.0272(7) Uani d . 1 . .
    O O14 0.9798(3) -0.2103(3) 0.35929(19) 0.0252(7) Uani d . 1 . .
    O O15 0.6820(3) -0.0552(3) 0.45441(19) 0.0254(7) Uani d . 1 . .
    O O16 0.5052(3) 0.0407(3) 0.3533(2) 0.0260(7) Uani d . 1 . .
    O O17 0.4406(3) 0.3449(3) 0.3343(2) 0.0291(8) Uani d . 1 . .
    O O18 0.5761(4) 0.4378(3) 0.4208(2) 0.0309(8) Uani d . 1 . .
    O O19 0.8044(4) 0.5837(3) 0.3101(2) 0.0292(8) Uani d . 1 . .
    O O20 0.8410(4) 0.5760(3) 0.1485(2) 0.0333(8) Uani d . 1 . .
    O O21 1.1373(4) 0.4294(3) 0.0617(2) 0.0332(8) Uani d . 1 . .
    O O22 1.3079(4) 0.3260(3) 0.1628(2) 0.0328(8) Uani d . 1 . .
    O O23 1.3700(3) 0.0303(3) 0.1751(2) 0.0293(8) Uani d . 1 . .
    O O24 1.2263(4) -0.0587(3) 0.08914(19) 0.0282(7) Uani d . 1 . .
    O O25 0.4015(4) 0.5917(4) 0.0695(2) 0.0443(10) Uani d . 1 . .
    O O26 0.7727(4) -0.3471(3) 0.4712(2) 0.0412(9) Uani d . 1 . .
    H H14 0.7606 -0.3567 0.4257 0.049 Uiso d R 1 . .
    H H15 0.7767 -0.4063 0.5072 0.049 Uiso d R 1 . .
    O O27 1.0513(4) -0.3434(3) 0.5500(2) 0.0320(8) Uani d . 1 . .
    H H16 1.0269 -0.4106 0.5687 0.038 Uiso d R 1 . .
    H H17 1.1231 -0.3797 0.5185 0.038 Uiso d R 1 . .
    O O28 0.7555(3) -0.1911(3) 0.6411(2) 0.0287(7) Uani d . 1 . .
    H H18 0.7086 -0.2468 0.6578 0.034 Uiso d R 1 . .
    H H19 0.6784 -0.1420 0.6539 0.034 Uiso d R 1 . .
    O O29 0.8521(5) -0.1943(4) 0.0585(2) 0.0469(10) Uani d . 1 . .
    H H20 0.8663 -0.2705 0.0695 0.056 Uiso d R 1 . .
    H H21 0.8414 -0.2015 0.0126 0.056 Uiso d R 1 . .
    O O30 1.1468(5) -0.3344(4) -0.0247(3) 0.0468(10) Uani d . 1 . .
    H H22 1.1144 -0.3929 0.0046 0.056 Uiso d R 1 . .
    H H23 1.2350 -0.3517 -0.0313 0.056 Uiso d R 1 . .
    O O31 0.8656(6) 0.0541(4) 0.0661(3) 0.0680(16) Uani d . 1 . .
    H H24 0.7963 0.1050 0.0906 0.082 Uiso d R 1 . .
    H H25 0.8343 -0.0111 0.0688 0.082 Uiso d R 1 . .
    O O32 0.5896(5) 0.1589(5) 0.1528(3) 0.0566(12) Uani d . 1 . .
    H H26 0.5532 0.2243 0.1292 0.068 Uiso d R 1 . .
    H H27 0.5356 0.1083 0.1671 0.068 Uiso d R 1 . .
    O O33 0.5983(6) 0.3897(5) 0.1147(3) 0.0774(16) Uani d . 1 . .
    H H28 0.5206 0.4255 0.1042 0.093 Uiso d R 1 . .
    H H29 0.6148 0.4084 0.1568 0.093 Uiso d R 1 . .
    O O34 0.1012(4) 0.5252(3) 0.3550(2) 0.0393(9) Uani d . 1 . .
    H H31 0.1008 0.4880 0.3158 0.047 Uiso d R 1 . .
    H H30 0.0624 0.5995 0.3560 0.047 Uiso d R 1 . .
    O O35 0.2881(4) 0.5691(4) 0.4350(2) 0.0400(9) Uani d . 1 . .
    H H32 0.2634 0.5508 0.3954 0.048 Uiso d R 1 . .
    H H33 0.3707 0.5461 0.4418 0.048 Uiso d R 1 . .
loop_
    _atom_site_aniso_label
    _atom_site_aniso_U_11
    _atom_site_aniso_U_22
    _atom_site_aniso_U_33
    _atom_site_aniso_U_12
    _atom_site_aniso_U_13
    _atom_site_aniso_U_23
    Al1 0.0114(6) 0.0125(6) 0.0131(6) 0.0000(5) -0.0035(5) -0.0004(5)
    Mo1 0.01445(19) 0.01288(19) 0.01581(19) -0.00011(14) -0.00296(14)
                                                                    -0.00181(14)
    Mo2 0.01243(19) 0.01500(19) 0.01653(19) -0.00142(14) -0.00272(14)
                                                                    -0.00036(14)
    Mo3 0.0136(2) 0.01542(19) 0.0182(2) 0.00193(14) -0.00290(14) -0.00296(14)
    Mo4 0.0185(2) 0.01218(19) 0.0213(2) 0.00010(14) -0.00548(15) 0.00012(14)
    Mo5 0.0164(2) 0.0168(2) 0.0192(2) -0.00425(14) -0.00140(15) 0.00134(15)
    Mo6 0.0132(2) 0.01648(19) 0.0180(2) 0.00022(14) -0.00215(14) -0.00154(14)
    Na1 0.0300(10) 0.0288(10) 0.0256(10) -0.0043(8) -0.0102(8) 0.0007(8)
    Na2 0.034(2) 0.040(2) 0.026(2) -0.0118(18) -0.0036(17) -0.0084(17)
    Cl1 0.0264(8) 0.0258(8) 0.0232(8) -0.0042(6) -0.0117(6) -0.0015(6)
    C1 0.053(4) 0.076(5) 0.033(3) -0.020(3) 0.001(3) -0.018(3)
    C2 0.034(3) 0.086(5) 0.026(3) -0.025(3) 0.010(2) -0.025(3)
    C3 0.043(3) 0.047(4) 0.053(4) -0.018(3) -0.006(3) -0.014(3)
    C4 0.034(3) 0.053(4) 0.036(3) -0.022(3) 0.005(2) -0.016(3)
    C5 0.021(2) 0.026(2) 0.019(2) 0.0008(18) -0.0077(18) -0.0025(18)
    C6 0.025(2) 0.015(2) 0.020(2) -0.0021(17) -0.0081(18) -0.0012(17)
    N1 0.025(2) 0.041(2) 0.019(2) -0.0114(18) -0.0028(16) -0.0093(18)
    N2 0.022(2) 0.038(2) 0.027(2) -0.0077(18) -0.0031(17) -0.0125(18)
    N3 0.0178(19) 0.029(2) 0.0152(18) 0.0043(15) -0.0063(15) -0.0052(15)
    N4 0.027(2) 0.035(2) 0.025(2) -0.0001(18) -0.0141(17) 0.0013(18)
    N5 0.030(2) 0.031(2) 0.022(2) 0.0012(18) -0.0032(17) -0.0094(17)
    O1 0.0162(15) 0.0164(14) 0.0132(14) -0.0020(11) -0.0045(11) -0.0027(11)
    O2 0.0129(14) 0.0144(14) 0.0142(14) -0.0005(11) -0.0067(11) 0.0007(11)
    O3 0.0119(14) 0.0165(14) 0.0155(14) -0.0002(11) -0.0064(11) -0.0018(11)
    O4 0.0145(15) 0.0146(14) 0.0179(14) -0.0011(11) -0.0074(11) -0.0033(11)
    O5 0.0167(15) 0.0171(14) 0.0133(14) -0.0006(11) -0.0080(11) 0.0017(11)
    O6 0.0115(14) 0.0164(14) 0.0166(14) -0.0014(11) -0.0051(11) -0.0025(11)
    O7 0.0129(15) 0.0193(15) 0.0225(16) -0.0011(12) -0.0055(12) 0.0011(12)
    O8 0.0141(15) 0.0182(15) 0.0235(16) -0.0022(12) -0.0059(12) -0.0057(12)
    O9 0.0199(16) 0.0187(15) 0.0158(15) 0.0000(12) -0.0006(12) -0.0029(12)
    O10 0.0157(15) 0.0183(15) 0.0269(17) 0.0015(12) -0.0079(13) 0.0026(13)
    O11 0.0159(15) 0.0197(15) 0.0281(17) -0.0025(12) -0.0059(13) -0.0041(13)
    O12 0.0244(17) 0.0192(15) 0.0160(15) -0.0022(13) -0.0007(12) 0.0000(12)
    O13 0.0271(18) 0.0250(17) 0.0298(18) 0.0005(14) -0.0063(14) -0.0129(14)
    O14 0.0274(18) 0.0184(16) 0.0260(17) -0.0006(13) -0.0060(14) 0.0038(13)
    O15 0.0261(18) 0.0222(16) 0.0238(17) -0.0019(13) -0.0040(14) 0.0043(13)
    O16 0.0163(16) 0.0260(17) 0.0361(19) -0.0034(13) -0.0073(14) -0.0027(14)
    O17 0.0187(17) 0.0305(18) 0.0363(19) -0.0011(14) -0.0097(14) 0.0026(15)
    O18 0.033(2) 0.0261(18) 0.0303(19) 0.0022(15) -0.0020(15) -0.0124(15)
    O19 0.0308(19) 0.0184(16) 0.039(2) -0.0014(14) -0.0072(16) -0.0097(14)
    O20 0.034(2) 0.0271(18) 0.035(2) -0.0041(15) -0.0101(16) 0.0115(15)
    O21 0.041(2) 0.0246(18) 0.0289(18) -0.0069(15) -0.0048(16) 0.0087(15)
    O22 0.0211(18) 0.0329(19) 0.046(2) -0.0099(15) -0.0063(16) -0.0031(17)
    O23 0.0155(16) 0.0285(18) 0.043(2) -0.0030(13) -0.0106(15) 0.0038(15)
    O24 0.035(2) 0.0224(17) 0.0234(17) -0.0013(14) -0.0014(14) -0.0051(14)
    O25 0.049(3) 0.049(2) 0.037(2) -0.015(2) 0.0010(18) -0.0233(19)
    O26 0.056(3) 0.035(2) 0.037(2) -0.0177(19) -0.0168(19) 0.0055(17)
    O27 0.0309(19) 0.0327(19) 0.0318(19) 0.0024(15) -0.0117(15) -0.0068(15)
    O28 0.0192(17) 0.038(2) 0.0297(18) -0.0064(14) -0.0061(14) -0.0035(15)
    O29 0.061(3) 0.047(2) 0.031(2) 0.003(2) -0.0201(19) -0.0056(18)
    O30 0.057(3) 0.035(2) 0.053(3) -0.0123(19) -0.025(2) 0.0108(19)
    O31 0.107(4) 0.041(2) 0.076(3) 0.010(3) -0.070(3) -0.020(2)
    O32 0.049(3) 0.078(3) 0.050(3) -0.016(2) -0.024(2) 0.002(2)
    O33 0.068(4) 0.094(4) 0.075(4) -0.002(3) -0.029(3) -0.021(3)
    O34 0.038(2) 0.036(2) 0.048(2) -0.0004(17) -0.0182(18) -0.0154(18)
    O35 0.029(2) 0.044(2) 0.048(2) 0.0031(17) -0.0107(17) -0.0188(19)
_geom_special_details
;
All e.s.d.'s (except the e.s.d. in the dihedral angle between two l.s. planes)
are estimated using the full covariance matrix. The cell e.s.d.'s are taken
into account individually in the estimation of e.s.d.'s in distances, angles
and torsion angles; correlations between e.s.d.'s in cell parameters are only
used when they are defined by crystal symmetry. An approximate (isotropic)
treatment of cell e.s.d.'s is used for estimating e.s.d.'s involving l.s.
planes.
;
loop_
    _geom_bond_atom_site_label_1
    _geom_bond_atom_site_label_2
    _geom_bond_site_symmetry_2
    _geom_bond_distance
    _geom_bond_publ_flag
    Al1 O4 . 1.887(3) ?
    Al1 O1 . 1.890(3) ?
    Al1 O6 . 1.892(3) ?
    Al1 O5 . 1.900(3) ?
    Al1 O3 . 1.902(3) ?
    Al1 O2 . 1.903(3) ?
    Mo1 O13 . 1.696(3) ?
    Mo1 O14 . 1.715(3) ?
    Mo1 O8 . 1.918(3) ?
    Mo1 O7 . 1.953(3) ?
    Mo1 O1 . 2.277(3) ?
    Mo1 O2 . 2.317(3) ?
    Mo2 O15 . 1.709(3) ?
    Mo2 O16 . 1.709(3) ?
    Mo2 O9 . 1.934(3) ?
    Mo2 O8 . 1.948(3) ?
    Mo2 O3 . 2.276(3) ?
    Mo2 O2 . 2.296(3) ?
    Mo3 O18 . 1.700(3) ?
    Mo3 O17 . 1.709(3) ?
    Mo3 O10 . 1.932(3) ?
    Mo3 O9 . 1.943(3) ?
    Mo3 O4 . 2.293(3) ?
    Mo3 O3 . 2.300(3) ?
    Mo4 O20 . 1.706(3) ?
    Mo4 O19 . 1.710(3) ?
    Mo4 O11 . 1.928(3) ?
    Mo4 O10 . 1.931(3) ?
    Mo4 O5 . 2.296(3) ?
    Mo4 O4 . 2.318(3) ?
    Mo5 O21 . 1.701(3) ?
    Mo5 O22 . 1.704(3) ?
    Mo5 O11 . 1.943(3) ?
    Mo5 O12 . 1.945(3) ?
    Mo5 O5 . 2.288(3) ?
    Mo5 O6 . 2.293(3) ?
    Mo6 O24 . 1.698(3) ?
    Mo6 O23 . 1.713(3) ?
    Mo6 O12 . 1.919(3) ?
    Mo6 O7 . 1.957(3) ?
    Mo6 O1 . 2.274(3) ?
    Mo6 O6 . 2.301(3) ?
    Na1 O26 . 2.340(4) ?
    Na1 O28 . 2.388(4) ?
    Na1 O27 . 2.402(4) ?
    Na1 O14 . 2.444(4) ?
    Na1 O15 . 2.446(4) ?
    Na1 Cl1 . 2.8298(19) ?
    Na2 O31 2_755 2.116(7) ?
    Na2 O29 . 2.177(6) ?
    Na2 O24 . 2.496(5) ?
    Na2 O30 . 2.513(6) ?
    Na2 O13 . 2.559(5) ?
    Na2 O31 . 2.607(6) ?
    Na2 Na2 2_755 3.502(9) ?
    Na2 H20 . 2.5362 ?
    Na2 H21 . 2.5822 ?
    Na2 H25 . 2.3601 ?
    Cl1 Na1 2_756 2.8298(19) ?
    C1 O25 . 1.408(7) ?
    C1 C2 . 1.468(8) ?
    C1 H1A . 0.9700 ?
    C1 H1B . 0.9700 ?
    C2 N1 . 1.471(6) ?
    C2 H2A . 0.9700 ?
    C2 H2B . 0.9700 ?
    C3 O25 . 1.439(7) ?
    C3 C4 . 1.455(8) ?
    C3 H3A . 0.9700 ?
    C3 H3B . 0.9700 ?
    C4 N1 . 1.488(6) ?
    C4 H4A . 0.9700 ?
    C4 H4B . 0.9700 ?
    C5 N2 . 1.304(6) ?
    C5 N1 . 1.321(6) ?
    C5 N3 . 1.383(6) ?
    C6 N5 . 1.304(6) ?
    C6 N4 . 1.316(6) ?
    C6 N3 . 1.361(5) ?
    N2 H1 . 0.9000 ?
    N2 H2 . 0.8998 ?
    N3 H3 . 0.8999 ?
    N4 H4 . 0.9000 ?
    N4 H5 . 0.9000 ?
    N5 H6 . 0.8999 ?
    N5 H7 . 0.8999 ?
    O1 H8 . 0.8500 ?
    O2 H9 . 0.8500 ?
    O3 H10 . 0.8501 ?
    O4 H11 . 0.8499 ?
    O5 H12 . 0.8500 ?
    O6 H13 . 0.8499 ?
    O26 H14 . 0.8499 ?
    O26 H15 . 0.8501 ?
    O27 H16 . 0.8500 ?
    O27 H17 . 0.8500 ?
    O28 H18 . 0.8500 ?
    O28 H19 . 0.8500 ?
    O29 H20 . 0.8486 ?
    O29 H21 . 0.8441 ?
    O30 H22 . 0.8500 ?
    O30 H23 . 0.8501 ?
    O31 Na2 2_755 2.116(7) ?
    O31 H24 . 0.8624 ?
    O31 H25 . 0.8617 ?
    O32 H26 . 0.8501 ?
    O32 H27 . 0.8500 ?
    O33 H28 . 0.8500 ?
    O33 H29 . 0.8500 ?
    O34 H31 . 0.8499 ?
    O34 H30 . 0.8500 ?
    O35 H32 . 0.8500 ?
    O35 H33 . 0.8500 ?
loop_
    _geom_angle_atom_site_label_1
    _geom_angle_atom_site_label_2
    _geom_angle_atom_site_label_3
    _geom_angle_site_symmetry_1
    _geom_angle_site_symmetry_3
    _geom_angle
    _geom_angle_publ_flag
    O4 Al1 O1 . . 179.20(13) ?
    O4 Al1 O6 . . 96.29(13) ?
    O1 Al1 O6 . . 84.45(13) ?
    O4 Al1 O5 . . 84.77(13) ?
    O1 Al1 O5 . . 94.99(13) ?
    O6 Al1 O5 . . 84.48(13) ?
    O4 Al1 O3 . . 84.60(13) ?
    O1 Al1 O3 . . 94.66(13) ?
    O6 Al1 O3 . . 179.09(13) ?
    O5 Al1 O3 . . 95.81(13) ?
    O4 Al1 O2 . . 96.00(13) ?
    O1 Al1 O2 . . 84.23(13) ?
    O6 Al1 O2 . . 95.63(13) ?
    O5 Al1 O2 . . 179.20(13) ?
    O3 Al1 O2 . . 84.06(13) ?
    O13 Mo1 O14 . . 106.44(16) ?
    O13 Mo1 O8 . . 97.66(14) ?
    O14 Mo1 O8 . . 101.93(14) ?
    O13 Mo1 O7 . . 100.20(15) ?
    O14 Mo1 O7 . . 95.41(14) ?
    O8 Mo1 O7 . . 150.41(12) ?
    O13 Mo1 O1 . . 93.31(14) ?
    O14 Mo1 O1 . . 158.53(13) ?
    O8 Mo1 O1 . . 83.25(12) ?
    O7 Mo1 O1 . . 72.38(11) ?
    O13 Mo1 O2 . . 158.48(14) ?
    O14 Mo1 O2 . . 94.31(13) ?
    O8 Mo1 O2 . . 71.94(11) ?
    O7 Mo1 O2 . . 83.10(11) ?
    O1 Mo1 O2 . . 67.22(10) ?
    O15 Mo2 O16 . . 107.36(16) ?
    O15 Mo2 O9 . . 97.76(14) ?
    O16 Mo2 O9 . . 101.84(14) ?
    O15 Mo2 O8 . . 100.08(14) ?
    O16 Mo2 O8 . . 94.96(14) ?
    O9 Mo2 O8 . . 150.56(12) ?
    O15 Mo2 O3 . . 157.71(14) ?
    O16 Mo2 O3 . . 94.40(13) ?
    O9 Mo2 O3 . . 72.44(11) ?
    O8 Mo2 O3 . . 82.39(12) ?
    O15 Mo2 O2 . . 91.79(13) ?
    O16 Mo2 O2 . . 158.68(13) ?
    O9 Mo2 O2 . . 84.31(12) ?
    O8 Mo2 O2 . . 71.95(11) ?
    O3 Mo2 O2 . . 67.73(10) ?
    O18 Mo3 O17 . . 105.49(17) ?
    O18 Mo3 O10 . . 100.65(15) ?
    O17 Mo3 O10 . . 96.30(15) ?
    O18 Mo3 O9 . . 97.33(15) ?
    O17 Mo3 O9 . . 101.13(15) ?
    O10 Mo3 O9 . . 150.56(12) ?
    O18 Mo3 O4 . . 93.17(14) ?
    O17 Mo3 O4 . . 159.96(14) ?
    O10 Mo3 O4 . . 72.67(11) ?
    O9 Mo3 O4 . . 83.28(12) ?
    O18 Mo3 O3 . . 158.31(14) ?
    O17 Mo3 O3 . . 95.15(14) ?
    O10 Mo3 O3 . . 83.29(12) ?
    O9 Mo3 O3 . . 71.74(11) ?
    O4 Mo3 O3 . . 67.44(10) ?
    O20 Mo4 O19 . . 106.06(17) ?
    O20 Mo4 O11 . . 100.82(16) ?
    O19 Mo4 O11 . . 98.43(15) ?
    O20 Mo4 O10 . . 97.79(15) ?
    O19 Mo4 O10 . . 99.41(15) ?
    O11 Mo4 O10 . . 149.46(13) ?
    O20 Mo4 O5 . . 92.72(14) ?
    O19 Mo4 O5 . . 160.56(14) ?
    O11 Mo4 O5 . . 72.58(11) ?
    O10 Mo4 O5 . . 82.59(12) ?
    O20 Mo4 O4 . . 158.16(14) ?
    O19 Mo4 O4 . . 94.86(14) ?
    O11 Mo4 O4 . . 81.85(12) ?
    O10 Mo4 O4 . . 72.12(11) ?
    O5 Mo4 O4 . . 67.18(10) ?
    O21 Mo5 O22 . . 106.29(18) ?
    O21 Mo5 O11 . . 100.95(15) ?
    O22 Mo5 O11 . . 97.37(15) ?
    O21 Mo5 O12 . . 96.44(15) ?
    O22 Mo5 O12 . . 100.96(15) ?
    O11 Mo5 O12 . . 150.02(13) ?
    O21 Mo5 O5 . . 94.55(15) ?
    O22 Mo5 O5 . . 158.37(14) ?
    O11 Mo5 O5 . . 72.51(11) ?
    O12 Mo5 O5 . . 81.98(12) ?
    O21 Mo5 O6 . . 159.79(14) ?
    O22 Mo5 O6 . . 92.62(14) ?
    O11 Mo5 O6 . . 83.22(12) ?
    O12 Mo5 O6 . . 72.48(11) ?
    O5 Mo5 O6 . . 67.61(10) ?
    O24 Mo6 O23 . . 107.00(17) ?
    O24 Mo6 O12 . . 97.20(14) ?
    O23 Mo6 O12 . . 101.23(15) ?
    O24 Mo6 O7 . . 99.93(14) ?
    O23 Mo6 O7 . . 95.46(15) ?
    O12 Mo6 O7 . . 151.39(12) ?
    O24 Mo6 O1 . . 92.32(14) ?
    O23 Mo6 O1 . . 158.90(14) ?
    O12 Mo6 O1 . . 84.23(12) ?
    O7 Mo6 O1 . . 72.38(11) ?
    O24 Mo6 O6 . . 157.89(14) ?
    O23 Mo6 O6 . . 94.42(14) ?
    O12 Mo6 O6 . . 72.74(11) ?
    O7 Mo6 O6 . . 83.02(11) ?
    O1 Mo6 O6 . . 67.51(10) ?
    O26 Na1 O28 . . 98.76(15) ?
    O26 Na1 O27 . . 92.75(15) ?
    O28 Na1 O27 . . 85.13(13) ?
    O26 Na1 O14 . . 78.03(14) ?
    O28 Na1 O14 . . 176.70(14) ?
    O27 Na1 O14 . . 95.76(13) ?
    O26 Na1 O15 . . 85.00(14) ?
    O28 Na1 O15 . . 94.41(13) ?
    O27 Na1 O15 . . 177.61(15) ?
    O14 Na1 O15 . . 84.57(12) ?
    O26 Na1 Cl1 . . 166.36(12) ?
    O28 Na1 Cl1 . . 93.76(10) ?
    O27 Na1 Cl1 . . 93.69(11) ?
    O14 Na1 Cl1 . . 89.35(10) ?
    O15 Na1 Cl1 . . 88.69(10) ?
    O31 Na2 O29 2_755 . 116.0(2) ?
    O31 Na2 O24 2_755 . 82.05(19) ?
    O29 Na2 O24 . . 155.2(2) ?
    O31 Na2 O30 2_755 . 85.3(2) ?
    O29 Na2 O30 . . 83.64(19) ?
    O24 Na2 O30 . . 116.1(2) ?
    O31 Na2 O13 2_755 . 159.2(2) ?
    O29 Na2 O13 . . 81.59(18) ?
    O24 Na2 O13 . . 77.99(15) ?
    O30 Na2 O13 . . 108.83(19) ?
    O31 Na2 O31 2_755 . 84.8(3) ?
    O29 Na2 O31 . . 73.6(2) ?
    O24 Na2 O31 . . 92.50(18) ?
    O30 Na2 O31 . . 148.0(2) ?
    O13 Na2 O31 . . 90.10(18) ?
    O31 Na2 Na2 2_755 2_755 47.84(16) ?
    O29 Na2 Na2 . 2_755 93.1(2) ?
    O24 Na2 Na2 . 2_755 87.08(17) ?
    O30 Na2 Na2 . 2_755 125.6(2) ?
    O13 Na2 Na2 . 2_755 124.5(2) ?
    O31 Na2 Na2 . 2_755 36.99(15) ?
    O31 Na2 H20 2_755 . 124.6 ?
    O29 Na2 H20 . . 18.8 ?
    O24 Na2 H20 . . 153.3 ?
    O30 Na2 H20 . . 69.5 ?
    O13 Na2 H20 . . 75.6 ?
    O31 Na2 H20 . . 91.6 ?
    Na2 Na2 H20 2_755 . 111.3 ?
    O31 Na2 H21 2_755 . 99.6 ?
    O29 Na2 H21 . . 18.0 ?
    O24 Na2 H21 . . 169.8 ?
    O30 Na2 H21 . . 74.0 ?
    O13 Na2 H21 . . 99.1 ?
    O31 Na2 H21 . . 77.7 ?
    Na2 Na2 H21 2_755 . 86.7 ?
    H20 Na2 H21 . . 27.3 ?
    O31 Na2 H25 2_755 . 95.2 ?
    O29 Na2 H25 . . 54.5 ?
    O24 Na2 H25 . . 109.9 ?
    O30 Na2 H25 . . 133.5 ?
    O13 Na2 H25 . . 86.1 ?
    O31 Na2 H25 . . 19.2 ?
    Na2 Na2 H25 2_755 . 49.6 ?
    H20 Na2 H25 . . 72.4 ?
    H21 Na2 H25 . . 60.0 ?
    Na1 Cl1 Na1 . 2_756 180.00(4) ?
    O25 C1 C2 . . 114.0(5) ?
    O25 C1 H1A . . 108.8 ?
    C2 C1 H1A . . 108.8 ?
    O25 C1 H1B . . 108.8 ?
    C2 C1 H1B . . 108.8 ?
    H1A C1 H1B . . 107.7 ?
    C1 C2 N1 . . 112.6(5) ?
    C1 C2 H2A . . 109.1 ?
    N1 C2 H2A . . 109.1 ?
    C1 C2 H2B . . 109.1 ?
    N1 C2 H2B . . 109.1 ?
    H2A C2 H2B . . 107.8 ?
    O25 C3 C4 . . 111.5(5) ?
    O25 C3 H3A . . 109.3 ?
    C4 C3 H3A . . 109.3 ?
    O25 C3 H3B . . 109.3 ?
    C4 C3 H3B . . 109.3 ?
    H3A C3 H3B . . 108.0 ?
    C3 C4 N1 . . 112.9(5) ?
    C3 C4 H4A . . 109.0 ?
    N1 C4 H4A . . 109.0 ?
    C3 C4 H4B . . 109.0 ?
    N1 C4 H4B . . 109.0 ?
    H4A C4 H4B . . 107.8 ?
    N2 C5 N1 . . 123.4(4) ?
    N2 C5 N3 . . 120.5(4) ?
    N1 C5 N3 . . 116.0(4) ?
    N5 C6 N4 . . 121.7(4) ?
    N5 C6 N3 . . 117.6(4) ?
    N4 C6 N3 . . 120.7(4) ?
    C5 N1 C2 . . 120.3(4) ?
    C5 N1 C4 . . 122.1(4) ?
    C2 N1 C4 . . 115.3(4) ?
    C5 N2 H1 . . 122.8 ?
    C5 N2 H2 . . 129.3 ?
    H1 N2 H2 . . 107.9 ?
    C6 N3 C5 . . 127.3(4) ?
    C6 N3 H3 . . 122.6 ?
    C5 N3 H3 . . 109.9 ?
    C6 N4 H4 . . 109.8 ?
    C6 N4 H5 . . 119.8 ?
    H4 N4 H5 . . 109.9 ?
    C6 N5 H6 . . 112.3 ?
    C6 N5 H7 . . 132.5 ?
    H6 N5 H7 . . 113.4 ?
    Al1 O1 Mo6 . . 104.56(13) ?
    Al1 O1 Mo1 . . 105.23(13) ?
    Mo6 O1 Mo1 . . 93.54(11) ?
    Al1 O1 H8 . . 120.5 ?
    Mo6 O1 H8 . . 110.4 ?
    Mo1 O1 H8 . . 118.5 ?
    Al1 O2 Mo2 . . 103.71(12) ?
    Al1 O2 Mo1 . . 103.31(12) ?
    Mo2 O2 Mo1 . . 92.32(10) ?
    Al1 O2 H9 . . 117.7 ?
    Mo2 O2 H9 . . 119.0 ?
    Mo1 O2 H9 . . 116.9 ?
    Al1 O3 Mo2 . . 104.49(12) ?
    Al1 O3 Mo3 . . 103.59(12) ?
    Mo2 O3 Mo3 . . 93.06(10) ?
    Al1 O3 H10 . . 121.1 ?
    Mo2 O3 H10 . . 112.8 ?
    Mo3 O3 H10 . . 117.6 ?
    Al1 O4 Mo3 . . 104.35(13) ?
    Al1 O4 Mo4 . . 103.82(13) ?
    Mo3 O4 Mo4 . . 91.65(10) ?
    Al1 O4 H11 . . 119.0 ?
    Mo3 O4 H11 . . 121.2 ?
    Mo4 O4 H11 . . 112.5 ?
    Al1 O5 Mo5 . . 103.92(12) ?
    Al1 O5 Mo4 . . 104.23(13) ?
    Mo5 O5 Mo4 . . 91.93(10) ?
    Al1 O5 H12 . . 120.6 ?
    Mo5 O5 H12 . . 116.0 ?
    Mo4 O5 H12 . . 115.8 ?
    Al1 O6 Mo5 . . 103.97(13) ?
    Al1 O6 Mo6 . . 103.45(12) ?
    Mo5 O6 Mo6 . . 91.97(10) ?
    Al1 O6 H13 . . 120.2 ?
    Mo5 O6 H13 . . 117.2 ?
    Mo6 O6 H13 . . 115.6 ?
    Mo1 O7 Mo6 . . 116.00(15) ?
    Mo1 O8 Mo2 . . 118.76(15) ?
    Mo2 O9 Mo3 . . 117.88(15) ?
    Mo4 O10 Mo3 . . 117.74(15) ?
    Mo4 O11 Mo5 . . 116.73(15) ?
    Mo6 O12 Mo5 . . 117.58(15) ?
    Mo1 O13 Na2 . . 129.4(2) ?
    Mo1 O14 Na1 . . 133.86(17) ?
    Mo2 O15 Na1 . . 136.74(18) ?
    Mo6 O24 Na2 . . 131.4(2) ?
    C1 O25 C3 . . 107.9(4) ?
    Na1 O26 H14 . . 127.7 ?
    Na1 O26 H15 . . 109.1 ?
    H14 O26 H15 . . 120.0 ?
    Na1 O27 H16 . . 113.0 ?
    Na1 O27 H17 . . 122.8 ?
    H16 O27 H17 . . 90.5 ?
    Na1 O28 H18 . . 112.3 ?
    Na1 O28 H19 . . 118.8 ?
    H18 O28 H19 . . 86.1 ?
    Na2 O29 H20 . . 105.3 ?
    Na2 O29 H21 . . 109.3 ?
    H20 O29 H21 . . 91.0 ?
    Na2 O30 H22 . . 109.5 ?
    Na2 O30 H23 . . 109.4 ?
    H22 O30 H23 . . 107.5 ?
    Na2 O31 Na2 2_755 . 95.2(3) ?
    Na2 O31 H24 2_755 . 106.6 ?
    Na2 O31 H24 . . 158.0 ?
    Na2 O31 H25 2_755 . 121.3 ?
    Na2 O31 H25 . . 64.0 ?
    H24 O31 H25 . . 105.3 ?
    H26 O32 H27 . . 112.7 ?
    H28 O33 H29 . . 115.7 ?
    H31 O34 H30 . . 118.8 ?
    H32 O35 H33 . . 122.5 ?
loop_
    _geom_hbond_atom_site_label_D
    _geom_hbond_atom_site_label_H
    _geom_hbond_atom_site_label_A
    _geom_hbond_site_symmetry_A
    _geom_hbond_distance_DH
    _geom_hbond_distance_HA
    _geom_hbond_distance_DA
    _geom_hbond_angle_DHA
    N2 H2 O8 1_565 0.90 2.00 2.855(5) 157.5
    N3 H3 O7 1_465 0.90 1.86 2.750(5) 172.6
    N5 H6 O9 2_666 0.90 1.92 2.821(5) 179.3
    O1 H8 O31 . 0.85 1.79 2.631(5) 169.9
    O3 H10 O32 . 0.85 1.87 2.715(5) 169.4
    O4 H11 O27 2_756 0.85 1.90 2.736(4) 169.9
    O5 H12 O30 2_755 0.85 1.94 2.769(5) 163.9
    O6 H13 O28 2_756 0.85 1.91 2.737(4) 163.7
    O26 H14 O19 1_545 0.85 2.11 2.919(5) 159.2
    O26 H15 O35 2_656 0.85 2.13 2.898(5) 150.1
    O27 H16 O34 2_656 0.85 2.12 2.918(5) 155.4
    O27 H17 O35 1_645 0.85 1.95 2.784(5) 168.5
    O28 H18 O17 2_656 0.85 2.04 2.845(5) 158.4
    O28 H19 O16 2_656 0.85 1.98 2.790(5) 160.0
    O29 H20 O20 1_545 0.85 2.08 2.853(5) 151.6
    O29 H21 O12 2_755 0.84 1.90 2.735(5) 168.3
    O30 H22 O21 1_545 0.85 2.11 2.890(5) 152.4
    O30 H23 O33 2_755 0.85 1.93 2.640(7) 140.5
    O31 H24 O32 . 0.86 2.09 2.889(7) 153.8
    O31 H25 O29 . 0.86 2.08 2.885(6) 154.8
    O32 H26 O33 . 0.85 2.00 2.632(8) 130.2
    O32 H27 O23 1_455 0.85 2.03 2.843(6) 159.6
    O33 H29 O10 . 0.85 1.96 2.812(6) 176.3
    O34 H30 O14 1_465 0.85 2.14 2.991(5) 175.4
    O34 H31 O11 1_455 0.85 1.94 2.756(5) 161.2
    O35 H32 O34 . 0.85 2.03 2.768(5) 145.3
    O35 H33 O18 . 0.85 2.14 2.927(5) 154.5
data_global
_journal_date_recd_electronic     2008-06-17
_journal_date_accepted     2008-07-19
_journal_name_full     'Acta Crystallographica, Section E'
_journal_year     2008
_journal_volume     64
_journal_issue      8
_journal_page_first     m1069
_journal_page_last     m1070
_journal_paper_category     QM
_journal_coeditor_code     CV2425
_publ_contact_author_name     'Shu-Xia Liu'
_publ_contact_author_address
;
Key Laboratory of Polyoxometalates Science of the Ministry of Education,
College of Chemistry, Northeast Normal University, Changchun 130024,
People's Republic of China
;
_publ_contact_author_email     liusx@nenu.edu.cn
_publ_contact_author_fax     '+86-431-85099328'
_publ_contact_author_phone     '+86-431-85099328'
_publ_section_title
;
Trisodium bis{1-[iminio(morpholino)methyl]guanidinium}
bis[hexahydrogenhexamolybdoaluminate(III)] chloride icosahydrate
;
loop_
    _publ_author_name
    _publ_author_footnote
    _publ_author_address
    'Wang, Feng' .
;
Key Laboratory of Polyoxometalates Science of the Ministry of Education,
College of Chemistry, Northeast Normal University, Changchun 130024,
People's Republic of China
;
    'Cao, Rui-Ge' .
;
Key Laboratory of Polyoxometalates Science of the Ministry of Education,
College of Chemistry, Northeast Normal University, Changchun 130024,
People's Republic of China
;
    'Pan, Yi-Bing' .
;
Key Laboratory of Polyoxometalates Science of the Ministry of Education,
College of Chemistry, Northeast Normal University, Changchun 130024,
People's Republic of China
;
    'Liu, Shu-Xia' .
;
Key Laboratory of Polyoxometalates Science of the Ministry of Education,
College of Chemistry, Northeast Normal University, Changchun 130024,
People's Republic of China
;
