# Supplementary material for: Trisodium bis­{1-[iminio­(morpholino)meth­yl]guanidinium} bis­[hexa­hydrogen­hexa­molybdoaluminate(III)] chloride icosa­hydrate
Source: Acta Crystallogr Sect E Struct Rep Online. 2008 Jul 26;64(Pt 8):m1069–70. doi: 10.1107/S1600536808022745 (PMC2961980; doi:10.1107/S1600536808022745)
Supplement: Supplementary file 2 [file e-64-m1069-Isup2.hkl]

# 
# h,k,l, Fc-squared, Fo-squared, sigma(Fo-squared) and status flag 
# 
data_I
_shelx_title ' 2 in P-1' 
_shelx_refln_list_code          4 
_shelx_F_calc_maximum      501.96 
_exptl_crystal_F_000      1364.00 
_reflns_d_resolution_high  0.8225 
 
loop_ 
 _symmetry_equiv_pos_as_xyz 
 'x, y, z' 
 '-x, -y, -z' 
 
_cell_length_a    10.1070 
_cell_length_b    11.3869 
_cell_length_c    17.2548 
_cell_angle_alpha  81.698 
_cell_angle_beta   75.314 
_cell_angle_gamma  77.057 
 
_shelx_F_squared_multiplier     1.000 
 
loop_ 
 _refln_index_h 
 _refln_index_k 
 _refln_index_l 
 _refln_F_squared_calc 
 _refln_F_squared_meas 
 _refln_F_squared_sigma 
 _refln_observed_status 
   1   0   0    13602.01    14472.93    469.32 o 
   2   0   0      372.12      291.41     16.53 o 
   3   0   0     2420.60     2400.60     72.89 o 
   4   0   0    26663.24    27158.67   1321.25 o 
   5   0   0    10854.48    11278.34    308.40 o 
   6   0   0    12064.42    12296.99    339.77 o 
   7   0   0     2109.31     2196.35     70.45 o 
   8   0   0       72.56       59.11     21.50 o 
   9   0   0      230.43      324.09     36.19 o 
  10   0   0      178.39      200.67     33.87 o 
  11   0   0     4928.70     5202.54    211.96 o 
 -11   1   0        5.90       22.27     26.57 o 
 -10   1   0     5078.13     5025.24    205.43 o 
  -9   1   0    29078.25    31542.63   1042.84 o 
  -8   1   0        4.03       39.58     20.51 o 
  -7   1   0     2702.74     2624.76    112.55 o 
  -6   1   0      210.60      265.39     62.97 o 
  -5   1   0       94.34      171.62     14.67 o 
  -4   1   0    10653.07    10163.28    238.99 o 
  -3   1   0     4438.91     4747.56    116.32 o 
  -2   1   0    37113.27    40217.92   4098.92 o 
  -1   1   0     1268.75     1239.69     32.56 o 
   0   1   0     5486.21     6435.56    209.51 o 
   1   1   0     3487.04     2666.74     66.64 o 
   2   1   0    42594.38    46871.34   1496.48 o 
   3   1   0    58320.25    59093.98   1886.03 o 
   4   1   0    31896.14    33261.87    838.73 o 
   5   1   0      185.30      154.58     12.24 o 
   6   1   0     2732.11     2873.65     78.15 o 
   7   1   0    40613.30    43035.66   2388.04 o 
   8   1   0     1286.19     1400.29     69.96 o 
   9   1   0     1172.84     1174.15     67.45 o 
  10   1   0       19.02       13.45     20.40 o 
 -11   2   0     2135.07     2535.61    131.09 o 
 -10   2   0      184.51      187.76     36.85 o 
  -9   2   0     1345.92     1370.92     82.43 o 
  -8   2   0       39.89       28.67     21.83 o 
  -7   2   0     5044.85     4937.55    189.22 o 
  -6   2   0    42627.49    47065.81   1072.44 o 
  -5   2   0    12980.57    13573.41    319.04 o 
  -4   2   0      136.96      137.68     12.80 o 
  -3   2   0     3672.88     3146.38    137.31 o 
  -2   2   0    32634.70    35442.92    802.55 o 
  -1   2   0     9721.82     8149.99    189.14 o 
   0   2   0     6583.78     8045.72    185.06 o 
   1   2   0     2839.34     2796.64     56.33 o 
   2   2   0     6628.35     6954.83    230.25 o 
   3   2   0     2859.32     2440.83     66.42 o 
   4   2   0      365.34      267.90     13.44 o 
   5   2   0     1829.72     1645.79     74.22 o 
   6   2   0      161.17      225.15     16.53 o 
   7   2   0     1447.31     1604.15    128.14 o 
   8   2   0     8065.53     8431.65    292.46 o 
   9   2   0     2819.22     2956.69    123.18 o 
  11   2   0     6411.72     6529.21    285.98 o 
 -10   3   0      886.90     1115.91     78.95 o 
  -9   3   0      786.11      815.83     64.35 o 
  -8   3   0       65.56       68.59     24.59 o 
  -7   3   0      277.28      263.48     34.11 o 
  -6   3   0     6460.78     6370.80    161.06 o 
  -5   3   0    15971.88    17145.96    561.81 o 
  -4   3   0     2459.34     2623.96     71.98 o 
  -3   3   0     3505.34     3237.35     83.76 o 
  -2   3   0      205.83      143.13     14.53 o 
  -1   3   0    28195.88    30304.02    687.39 o 
   0   3   0    12322.13    12544.01    289.19 o 
   1   3   0     3936.34     4568.35    114.23 o 
   2   3   0    25153.27    20230.00   1385.97 o 
   3   3   0     1070.56      888.54     31.28 o 
   4   3   0       13.62       62.48     32.80 o 
   5   3   0      887.94      972.96     46.28 o 
   6   3   0     3963.14     3729.90     82.41 o 
   7   3   0     4053.27     4159.75     92.89 o 
   8   3   0      230.08      225.17     24.61 o 
   9   3   0      977.51     1017.86     75.04 o 
  10   3   0      332.00      290.52     46.25 o 
  11   3   0     7526.70     7967.35    335.14 o 
 -10   4   0        2.29       27.12     29.66 o 
  -9   4   0     1231.35     1182.83     79.72 o 
  -8   4   0       10.41       42.78     24.92 o 
  -7   4   0      342.51      383.88     41.18 o 
  -6   4   0     2861.15     3016.65    129.56 o 
  -5   4   0        0.47        1.89     10.36 o 
  -4   4   0     1446.98     1438.26     68.38 o 
  -3   4   0    19331.10    19596.71    452.86 o 
  -2   4   0     6713.74     7185.64    172.43 o 
  -1   4   0        0.30       29.34      7.26 o 
   0   4   0      448.81      249.16     14.04 o 
   1   4   0      635.95      856.69     42.48 o 
   2   4   0     2395.73     1499.71     35.86 o 
   3   4   0      866.64      618.25     25.90 o 
   4   4   0     3174.21     3079.11     66.13 o 
   5   4   0     4739.37     4792.39    100.46 o 
   6   4   0     7705.81     7801.18    158.96 o 
   7   4   0     2386.39     2364.74     76.62 o 
   8   4   0      629.42      637.67     35.51 o 
   9   4   0     4619.09     4314.72    192.57 o 
  10   4   0        7.25       25.58     25.25 o 
  11   4   0      593.03      590.44     66.39 o 
 -10   5   0      924.11      970.24     79.72 o 
  -9   5   0      300.70      327.32     46.79 o 
  -8   5   0       12.47       12.13     26.24 o 
  -7   5   0    15126.89    15500.27    537.89 o 
  -6   5   0     2073.36     1946.27     97.10 o 
  -5   5   0     5193.63     5392.21    140.33 o 
  -4   5   0     1979.00     1866.27     58.21 o 
  -3   5   0     1329.43     1087.75     38.42 o 
  -2   5   0     8740.29     8232.60    198.57 o 
  -1   5   0     9828.36    10264.67    243.20 o 
   0   5   0      413.30      493.16     27.76 o 
   1   5   0     2851.10     2595.06     68.18 o 
   2   5   0      383.36      318.24     13.93 o 
   3   5   0     3782.89     4004.78    108.04 o 
   4   5   0     4951.91     4493.83    128.57 o 
   5   5   0     4947.08     4611.90    126.17 o 
   6   5   0    17916.30    17181.15    514.43 o 
   7   5   0      130.93      156.76     30.23 o 
   8   5   0      269.34      282.53     25.99 o 
   9   5   0    18823.42    17914.79    658.94 o 
  10   5   0    11522.67    10694.17    420.23 o 
  11   5   0     1373.20     1348.77     96.46 o 
  -9   6   0     5391.46     5159.78    223.08 o 
  -8   6   0        1.58        0.00     24.70 o 
  -7   6   0      696.33      798.49     65.21 o 
  -6   6   0       28.10       48.62     23.71 o 
  -5   6   0      236.30      234.75     20.72 o 
  -4   6   0    51964.75    58354.38   1328.02 o 
  -3   6   0    19003.11    19985.40    466.15 o 
  -2   6   0     2414.15     2390.69     69.15 o 
  -1   6   0     2132.90     2156.36     71.42 o 
   0   6   0    32709.45    35443.65    807.98 o 
   1   6   0       89.56      135.79     12.81 o 
   2   6   0    17020.99    15895.80    351.76 o 
   3   6   0       84.58       66.57     12.09 o 
   4   6   0      123.83      113.49     15.16 o 
   5   6   0     1788.20     1657.72     59.48 o 
   6   6   0     1248.49     1336.73     51.69 o 
   7   6   0     6506.55     6069.61    167.22 o 
   8   6   0     2902.95     2810.40     92.61 o 
   9   6   0      212.91      208.97     26.09 o 
  10   6   0     1230.66     1333.60     91.79 o 
  11   6   0      505.80      544.41     63.83 o 
  -8   7   0     3620.96     3299.46    159.53 o 
  -7   7   0     3034.71     3189.04    149.64 o 
  -6   7   0      992.76      924.90     66.18 o 
  -5   7   0      432.45      383.89     42.08 o 
  -4   7   0      134.28      149.47     18.55 o 
  -3   7   0     1510.31     1360.05     49.34 o 
  -2   7   0     8807.66     9036.88    221.23 o 
  -1   7   0     1051.15     1106.69     40.76 o 
   0   7   0    18170.70    19313.32    450.01 o 
   1   7   0       94.54       96.78     13.11 o 
   2   7   0      981.27      962.15     47.89 o 
   3   7   0    24027.80    22601.58    544.53 o 
   4   7   0    34313.72    30311.62    857.56 o 
   5   7   0       21.59       16.91     12.78 o 
   6   7   0       58.77       41.63     15.06 o 
   7   7   0        7.62       24.68     14.18 o 
   8   7   0       96.58       99.87     25.70 o 
   9   7   0     1937.43     1967.31     76.25 o 
  10   7   0      436.66      564.97     60.06 o 
  11   7   0       91.16       72.67     34.96 o 
  -8   8   0        3.32        0.00     30.65 o 
  -7   8   0      951.45      992.73     76.87 o 
  -6   8   0     4197.23     3862.91    169.95 o 
  -5   8   0     1298.79     1390.85     80.99 o 
  -4   8   0     1125.62     1172.58     47.84 o 
  -3   8   0       51.10       44.32     14.73 o 
  -2   8   0     3494.89     3535.87    121.17 o 
  -1   8   0     1468.91     1555.86     53.42 o 
   0   8   0    13922.69    14300.17    339.91 o 
   1   8   0       34.06       50.04     12.68 o 
   2   8   0     2459.03     2497.13    110.82 o 
   3   8   0     1077.39     1041.98     45.72 o 
   4   8   0    26860.41    24798.04    600.67 o 
   5   8   0     1264.41     1351.69     62.81 o 
   6   8   0     1365.70     1377.57     56.89 o 
   7   8   0     4959.81     5168.94    150.84 o 
   8   8   0       99.54       67.76     25.26 o 
   9   8   0      900.27      944.80     50.46 o 
  10   8   0      633.98      651.27     60.21 o 
  -7   9   0     1050.26     1067.34     81.97 o 
  -6   9   0       81.15       65.17     37.60 o 
  -5   9   0    10007.53     9680.38    357.13 o 
  -4   9   0      133.61      172.94     21.59 o 
  -3   9   0      115.15       87.24     31.49 o 
  -2   9   0     7708.13     8179.26    207.80 o 
  -1   9   0       32.94       61.98     15.98 o 
   0   9   0     1387.59     1367.35     81.53 o 
   1   9   0     3259.78     3567.73    148.10 o 
   2   9   0     5341.92     5302.25    205.88 o 
   3   9   0     3318.45     3287.81    142.29 o 
   4   9   0      704.57      791.14     85.15 o 
   5   9   0      322.48      380.08     29.60 o 
   6   9   0     1442.42     1387.67     58.58 o 
   7   9   0     5653.22     5423.83    173.58 o 
   8   9   0     3545.14     3744.69    121.11 o 
   9   9   0      322.04      275.26     31.15 o 
  10   9   0        0.40        9.87     18.16 o 
  -6  10   0      270.78      262.06     45.57 o 
  -5  10   0      115.54      108.30     34.30 o 
  -4  10   0       15.44       10.92     23.48 o 
  -3  10   0      150.26      181.11     32.71 o 
  -2  10   0    21909.05    22914.59    542.50 o 
  -1  10   0    17594.79    18241.62    488.72 o 
   0  10   0     1762.79     1780.13     92.27 o 
   1  10   0      208.84      205.12     32.66 o 
   2  10   0     4457.39     4514.78    185.54 o 
   3  10   0      647.64      693.18     57.48 o 
   4  10   0     3975.54     4059.89    174.69 o 
   5  10   0       32.80       29.69     17.04 o 
   6  10   0       11.60        0.00     14.46 o 
   7  10   0       18.00       22.86     17.09 o 
   8  10   0      889.64      930.52     51.45 o 
   9  10   0     3580.67     3448.65    118.68 o 
  -5  11   0     3062.28     2917.23    145.37 o 
  -4  11   0     1050.05     1015.67     74.45 o 
  -3  11   0     2018.17     2106.46     76.57 o 
  -2  11   0       43.77       25.80     23.05 o 
  -1  11   0      111.44       74.01     25.70 o 
   0  11   0     5246.28     5152.64    207.45 o 
   1  11   0       18.27       24.92     23.37 o 
   2  11   0     7799.82     7823.35    297.01 o 
   3  11   0       33.38       36.72     25.36 o 
   4  11   0        9.34       14.00     20.95 o 
   5  11   0     6326.11     6070.34    249.26 o 
   6  11   0    22305.09    21034.47    529.53 o 
   7  11   0      531.80      567.11     41.11 o 
   8  11   0      152.21      140.87     25.94 o 
  -2  12   0     6413.09     6110.59    243.47 o 
  -1  12   0     1214.41     1326.85     83.80 o 
   0  12   0        2.90       30.76     23.92 o 
   1  12   0     1115.91     1065.26     74.04 o 
   2  12   0     6939.87     6393.87    255.83 o 
   3  12   0     4780.78     5011.77    214.18 o 
   4  12   0     1962.04     1879.33    109.44 o 
   5  12   0      168.99      222.61     41.70 o 
   6  12   0      963.94      868.75     76.42 o 
   7  12   0      802.99      816.64     49.89 o 
  -1  13   0       19.41       12.79     25.58 o 
   0  13   0    21373.73    20195.87    701.18 o 
   1  13   0      364.32      360.50     49.34 o 
   2  13   0       92.40      149.21     37.27 o 
   3  13   0       24.72       78.28     31.20 o 
   4  13   0      694.63      627.95     63.20 o 
   5  13   0     1541.62     1412.48     98.94 o 
  -5 -13   1       20.94       72.33     32.75 o 
  -4 -13   1       53.37       59.65     32.53 o 
  -3 -13   1     1034.28      917.35     75.33 o 
  -2 -13   1     2034.63     1839.34    108.54 o 
  -1 -13   1      109.56      132.56     35.40 o 
   0 -13   1     4878.48     5142.96    219.90 o 
   1 -13   1      179.86      162.93     37.40 o 
  -7 -12   1      453.07      497.89     42.03 o 
  -6 -12   1     1560.00     1482.53     69.88 o 
  -5 -12   1     2518.07     2366.83    131.63 o 
  -4 -12   1     1517.41     1598.89    100.84 o 
  -3 -12   1      123.36      133.35     35.63 o 
  -2 -12   1      366.53      287.89     42.72 o 
  -1 -12   1     3037.40     2713.90    133.46 o 
   0 -12   1      142.43       92.43     29.67 o 
   1 -12   1        0.50       50.82     26.24 o 
   2 -12   1     1477.89     1528.59     92.39 o 
   3 -12   1        3.37        0.00     23.37 o 
  -8 -11   1      320.85      332.36     35.27 o 
  -7 -11   1     1323.52     1357.49     65.23 o 
  -6 -11   1       76.44       97.29     36.17 o 
  -5 -11   1     6909.50     7021.35    201.30 o 
  -4 -11   1       17.32       20.07     24.59 o 
  -3 -11   1      623.46      686.66     59.12 o 
  -2 -11   1     6183.54     6197.74    245.84 o 
  -1 -11   1      351.59      324.77     40.73 o 
   0 -11   1     1901.09     2049.73    106.58 o 
   1 -11   1     2619.77     2662.22    127.09 o 
   2 -11   1     6618.76     6513.14    252.98 o 
   3 -11   1     5018.80     4967.47    143.65 o 
   4 -11   1      211.24      245.58     42.25 o 
   5 -11   1      100.47       91.31     34.85 o 
  -9 -10   1       48.11       38.64     34.46 o 
  -8 -10   1     2584.26     2454.01     93.85 o 
  -7 -10   1     6153.99     5758.89    171.71 o 
  -6 -10   1       20.24        8.33     16.28 o 
  -5 -10   1      631.00      700.63     81.23 o 
  -4 -10   1      176.92      157.21     32.44 o 
  -3 -10   1      685.78      752.74     60.80 o 
  -2 -10   1    19945.27    19329.21    660.16 o 
  -1 -10   1    31841.99    31364.61   1041.33 o 
   0 -10   1     1137.09     1152.01     70.88 o 
   1 -10   1      881.80      921.19     64.94 o 
   2 -10   1     2470.28     2458.02     81.07 o 
   3 -10   1       77.93       77.94     18.87 o 
   4 -10   1     5816.08     5714.86    158.91 o 
   5 -10   1      158.75      143.84     34.64 o 
   6 -10   1       45.82       22.60     30.10 o 
 -10  -9   1     3312.33     3331.83    167.21 o 
  -9  -9   1     1586.40     1536.50     70.45 o 
  -8  -9   1      111.33      152.66     25.64 o 
  -7  -9   1       97.22      119.59     22.59 o 
  -6  -9   1      118.45      120.20     21.35 o 
  -5  -9   1     4464.13     4737.93    140.30 o 
  -4  -9   1     4671.76     4797.35    140.39 o 
  -3  -9   1     2742.95     2602.22    121.27 o 
  -2  -9   1      236.96      295.22     35.87 o 
  -1  -9   1      277.34      219.11     32.23 o 
   0  -9   1     3915.84     4043.98    164.72 o 
   1  -9   1      452.94      499.21     29.70 o 
   2  -9   1    14154.67    13784.21    333.52 o 
   3  -9   1      657.55      672.63     36.61 o 
   4  -9   1      630.70      615.53     35.77 o 
   5  -9   1     5126.66     4848.47    200.35 o 
   6  -9   1    26608.75    25793.85    875.58 o 
   7  -9   1      204.68      163.60     40.38 o 
 -10  -8   1      133.46      126.29     35.96 o 
  -9  -8   1      782.25      778.65     46.82 o 
  -8  -8   1     1755.44     1731.64     70.97 o 
  -7  -8   1    29398.03    27726.22    813.74 o 
  -6  -8   1      336.84      404.56     30.97 o 
  -5  -8   1      228.81      260.52     25.18 o 
  -4  -8   1     6106.23     5971.43    164.91 o 
  -3  -8   1    18596.84    17540.03    431.97 o 
  -2  -8   1     6354.63     6034.74    226.17 o 
  -1  -8   1     3503.83     3529.63    144.22 o 
   0  -8   1       13.20       24.15     17.20 o 
   1  -8   1      129.94       90.01     14.79 o 
   2  -8   1     2682.55     2714.06     81.46 o 
   3  -8   1     2092.93     1991.53     66.61 o 
   4  -8   1     1479.63     1379.28     53.26 o 
   5  -8   1      347.02      297.29     39.85 o 
   6  -8   1      817.28      838.99     66.34 o 
   7  -8   1       39.70       77.29     31.98 o 
   8  -8   1       68.85       72.78     33.08 o 
 -11  -7   1     1361.10     1510.55    105.52 o 
 -10  -7   1      998.75     1141.33     85.40 o 
  -9  -7   1       72.43       47.08     17.30 o 
  -8  -7   1        4.30       30.66     15.82 o 
  -7  -7   1     3635.31     3520.85    110.51 o 
  -6  -7   1      167.15      248.78     63.88 o 
  -5  -7   1     3906.22     3656.33    109.01 o 
  -4  -7   1     3054.49     2686.40     84.92 o 
  -3  -7   1      169.40      177.10     19.66 o 
  -2  -7   1      344.09      363.96     35.02 o 
  -1  -7   1      180.08      234.17     17.05 o 
   0  -7   1    85640.52    96364.27   2175.14 o 
   1  -7   1     7593.29     7644.98    188.86 o 
   2  -7   1      295.43      280.09     23.79 o 
   3  -7   1       47.54       57.44     14.55 o 
   4  -7   1     4627.20     4385.86    121.09 o 
   5  -7   1      436.39      464.49     30.21 o 
   6  -7   1     1493.17     1669.27     93.46 o 
   7  -7   1       65.73       69.58     30.33 o 
   8  -7   1      986.62      948.91     76.10 o 
 -11  -6   1       14.16        0.00     26.90 o 
 -10  -6   1      603.73      636.23     63.63 o 
  -9  -6   1     4540.22     5217.77    228.07 o 
  -8  -6   1     1248.90     1201.60     53.17 o 
  -7  -6   1     1154.47     1226.16     52.66 o 
  -6  -6   1       91.14       81.15     16.08 o 
  -5  -6   1      514.46      425.92     34.10 o 
  -4  -6   1     1585.76     1568.98     55.82 o 
  -3  -6   1     1871.14     1948.66     63.06 o 
  -2  -6   1     1355.59     1499.10     38.17 o 
  -1  -6   1      251.88      244.90     15.86 o 
   0  -6   1    12773.26    12886.58    302.71 o 
   1  -6   1     5912.22     5817.03    145.48 o 
   2  -6   1     5886.52     5740.61    145.12 o 
   3  -6   1     1868.08     2027.53    194.15 o 
   4  -6   1       36.40       56.40     35.40 o 
   5  -6   1     2943.28     2870.06     86.34 o 
   6  -6   1     5480.41     5693.39    223.20 o 
   7  -6   1     3196.86     3093.99    144.02 o 
   8  -6   1      792.89      831.68     67.99 o 
   9  -6   1       79.08      121.41     38.38 o 
 -11  -5   1      475.81      484.40     61.17 o 
 -10  -5   1        1.09       32.52     28.44 o 
  -9  -5   1     4174.01     4365.43    199.20 o 
  -8  -5   1     3869.62     3839.60    117.00 o 
  -7  -5   1     7578.16     7617.67    202.65 o 
  -6  -5   1     9654.62     9427.83    242.00 o 
  -5  -5   1     3536.72     3668.70    105.11 o 
  -4  -5   1        6.12       63.74     18.36 o 
  -3  -5   1    15238.35    14202.19    630.22 o 
  -2  -5   1     1293.11     1316.97     32.85 o 
  -1  -5   1     2576.64     2754.97     71.56 o 
   0  -5   1      127.37      135.11     20.08 o 
   1  -5   1       11.63        4.61      9.59 o 
   2  -5   1     8431.80     7484.72    182.19 o 
   3  -5   1        6.97        8.45      9.15 o 
   4  -5   1    10854.70    11040.13    266.10 o 
   5  -5   1       88.16      152.82     20.74 o 
   6  -5   1       13.57       38.48     21.50 o 
   7  -5   1     7140.51     7169.40    273.56 o 
   8  -5   1    23774.15    24671.23    837.41 o 
   9  -5   1       25.53       24.04     27.34 o 
  10  -5   1       36.38       85.67     37.49 o 
 -11  -4   1     2473.55     2629.62    146.49 o 
 -10  -4   1     2276.90     2110.98    121.14 o 
  -9  -4   1     1318.02     1277.25     84.66 o 
  -8  -4   1       63.79       60.88     16.61 o 
  -7  -4   1     2884.90     3004.28     92.47 o 
  -6  -4   1    10071.42    10167.17    257.10 o 
  -5  -4   1    66440.84    69909.91   1576.69 o 
  -4  -4   1      166.06      246.13     10.05 o 
  -3  -4   1      585.85      466.09     26.36 o 
  -2  -4   1     2600.38     2047.06     87.93 o 
  -1  -4   1     9747.12     9604.75    365.18 o 
   0  -4   1    14442.77    16436.30    377.66 o 
   1  -4   1      327.79      126.54     10.92 o 
   2  -4   1       25.53        4.23     13.51 o 
   3  -4   1      362.92      294.22     19.78 o 
   4  -4   1     2774.93     3020.09     91.59 o 
   5  -4   1     2929.10     2990.58    117.29 o 
   6  -4   1     7302.36     7421.44    187.88 o 
   7  -4   1        1.84       30.65     21.83 o 
   8  -4   1      196.25      170.79     34.09 o 
   9  -4   1      107.07       68.49     30.99 o 
  10  -4   1     1826.35     1822.60    108.80 o 
 -11  -3   1        1.67        0.00     26.79 o 
 -10  -3   1      116.25      134.78     35.73 o 
  -9  -3   1     6616.47     6575.10    272.46 o 
  -8  -3   1     5565.98     5410.84    226.27 o 
  -7  -3   1     2750.66     2755.53     66.28 o 
  -6  -3   1     1090.33     1137.43     33.18 o 
  -5  -3   1     1542.87     1791.84     43.29 o 
  -4  -3   1    12896.28    11039.16    215.06 o 
  -3  -3   1    15692.66    14845.88    830.46 o 
  -2  -3   1    12230.75    11129.40    523.51 o 
  -1  -3   1        8.00       49.75     20.17 o 
   0  -3   1     8137.70     6887.31    173.64 o 
   1  -3   1    12221.83    11712.61    271.26 o 
   2  -3   1    29407.84    31114.26    709.66 o 
   3  -3   1     2438.75     1799.53     52.13 o 
   4  -3   1     1092.64     1062.91     37.36 o 
   5  -3   1       26.91       33.20     11.46 o 
   6  -3   1     1200.06     1215.77     45.90 o 
   7  -3   1     4977.08     5004.30    196.11 o 
   8  -3   1     4271.28     4281.56    177.36 o 
   9  -3   1      275.53      295.32     41.83 o 
  10  -3   1       83.75       95.72     33.41 o 
 -11  -2   1    15933.34    15833.83    606.27 o 
 -10  -2   1     1845.15     1826.51    111.20 o 
  -9  -2   1      156.07      137.01     33.20 o 
  -8  -2   1      329.04      267.51     28.48 o 
  -7  -2   1    32412.88    34423.36    828.32 o 
  -6  -2   1      306.89      296.67     45.39 o 
  -5  -2   1     8148.49     8611.68    171.71 o 
  -4  -2   1      649.54      555.33     17.68 o 
  -3  -2   1      683.03      627.60     17.62 o 
  -2  -2   1    10618.65    10842.99    213.83 o 
  -1  -2   1     8039.11     7692.90    185.91 o 
   0  -2   1    24764.36    24742.76    795.71 o 
   1  -2   1       15.08      168.94     15.11 o 
   2  -2   1    25526.11    26011.95    838.97 o 
   3  -2   1    16361.30    18166.25    591.34 o 
   4  -2   1     2558.54     2212.88    111.45 o 
   5  -2   1    11943.03    11482.81    273.33 o 
   6  -2   1    15363.01    15942.54    376.31 o 
   7  -2   1      128.86      120.46     25.26 o 
   8  -2   1     2267.69     2269.99    108.50 o 
   9  -2   1     5893.42     6377.77    247.64 o 
  10  -2   1     4180.27     4099.30    179.49 o 
  11  -2   1      387.21      311.28     46.58 o 
  -9  -1   1     5203.10     5675.47    212.78 o 
  -8  -1   1     1102.39     1016.44     56.83 o 
  -7  -1   1     2149.88     2188.39     92.68 o 
  -6  -1   1     8677.18     8675.03    208.01 o 
  -5  -1   1     3555.18     3322.27     85.68 o 
  -4  -1   1    72393.31    77887.47   4583.81 o 
  -3  -1   1    45226.07    50892.46   1146.51 o 
  -2  -1   1      944.58      731.64     39.05 o 
  -1  -1   1      364.16      180.44     15.33 o 
   0  -1   1     3226.12     3597.72    127.99 o 
   1  -1   1      439.88      364.11     20.37 o 
   2  -1   1    29740.95    30624.16    983.78 o 
   3  -1   1     1043.71      720.30     38.44 o 
   4  -1   1     7352.58     7080.63    241.31 o 
   5  -1   1     1240.60     1225.67     40.81 o 
   6  -1   1    17941.36    18217.51    812.40 o 
   7  -1   1      279.04      361.82     30.52 o 
   8  -1   1       88.35       71.03     23.82 o 
   9  -1   1       58.61       39.70     23.82 o 
  10  -1   1     8706.42     8821.68    328.52 o 
  11  -1   1       15.12       29.99     26.79 o 
 -10   0   1      670.99      681.17     54.92 o 
  -9   0   1     2638.73     2685.17    119.27 o 
  -8   0   1     4897.98     5067.15    191.75 o 
  -7   0   1      570.09      557.94     39.91 o 
  -6   0   1     1034.28     1172.29     58.43 o 
  -4   0   1     9006.90     9116.90    272.69 o 
  -2   0   1      183.48      139.75      7.57 o 
   1   0   1    29086.22    29096.58    934.66 o 
   2   0   1     9228.79     9136.54    299.09 o 
   3   0   1     1656.32     1976.37     74.58 o 
   4   0   1     4012.24     3926.42    138.83 o 
   5   0   1      144.83      154.61     18.32 o 
   6   0   1     4966.24     5019.97    128.21 o 
   7   0   1     2565.05     2544.37     95.12 o 
   8   0   1     3446.82     3629.32    146.82 o 
   9   0   1       52.20       35.51     20.07 o 
  10   0   1       28.18       48.73     23.37 o 
  11   0   1       43.87       83.69     29.55 o 
 -11   1   1      150.79      160.27     35.19 o 
 -10   1   1      651.06      669.50     55.80 o 
  -9   1   1     3950.65     4149.93    171.63 o 
  -8   1   1      502.68      476.05     43.42 o 
  -7   1   1     6443.96     6492.93    235.90 o 
  -6   1   1      367.68      414.66     27.45 o 
  -5   1   1     1000.71      924.43     73.33 o 
  -4   1   1     1054.41     1197.78     36.27 o 
  -3   1   1      244.54      310.63     13.93 o 
  -2   1   1     9361.05    10360.87    238.19 o 
  -1   1   1    17330.02    19416.84    442.19 o 
   0   1   1    24850.17    26812.55    608.50 o 
   1   1   1    13110.45    14238.59    604.05 o 
   2   1   1      738.65      958.68     38.29 o 
   3   1   1      954.00     1044.78     44.36 o 
   4   1   1   167938.66   151475.80   4823.29 o 
   5   1   1    58655.52    57489.74   1842.88 o 
   6   1   1     6652.63     6108.43    151.82 o 
   7   1   1       50.49       86.82     34.46 o 
   8   1   1     3786.05     3915.11    107.95 o 
   9   1   1     2938.17     3012.52    128.60 o 
  10   1   1     5926.81     5565.71    215.64 o 
 -11   2   1       41.29       36.83     29.99 o 
 -10   2   1      790.31      737.43     60.47 o 
  -9   2   1    22729.63    23942.22    805.21 o 
  -8   2   1     4363.02     4419.39    177.69 o 
  -7   2   1      242.15      244.46     32.45 o 
  -6   2   1     1686.68     1667.80     80.84 o 
  -5   2   1    49366.14    55110.59   1365.52 o 
  -4   2   1     1169.60     1018.09     33.11 o 
  -3   2   1     6498.67     6507.05    154.73 o 
  -2   2   1       67.91       98.42      7.84 o 
  -1   2   1      101.46       66.23      8.17 o 
   0   2   1    12570.08    14207.97    323.46 o 
   1   2   1    18585.12    17034.97    324.59 o 
   2   2   1    31245.98    27439.38   3083.22 o 
   3   2   1     2666.64     2475.42     66.70 o 
   4   2   1       47.44       65.07     12.79 o 
   5   2   1     4424.88     4866.80    173.34 o 
   6   2   1    15789.73    16264.49    538.80 o 
   7   2   1    14056.26    14505.10    342.64 o 
   8   2   1    19950.14    20645.72    989.46 o 
   9   2   1       11.52        0.00     14.77 o 
  12   2   1     7101.21     7332.32    324.44 o 
 -10   3   1      119.60       71.80     30.77 o 
  -9   3   1      389.24      400.31     46.70 o 
  -8   3   1      552.58      494.53     46.51 o 
  -7   3   1    12644.42    13083.66    452.47 o 
  -6   3   1     3164.97     3295.66    135.20 o 
  -5   3   1     6818.44     6499.44    160.60 o 
  -4   3   1      296.22      344.25     18.56 o 
  -3   3   1     7732.98     7857.29    186.82 o 
  -2   3   1     5843.78     5021.11    121.71 o 
  -1   3   1    67379.34    84031.84   1890.15 o 
   0   3   1      848.96      743.13     27.64 o 
   1   3   1      213.93      125.28     15.20 o 
   2   3   1    42160.21    35124.20   1094.51 o 
   3   3   1     1634.67     1952.75    189.57 o 
   4   3   1     6580.52     6092.57    154.19 o 
   5   3   1      837.69     1011.07     37.28 o 
   6   3   1       28.66       30.83     11.03 o 
   7   3   1     1946.75     2000.08     51.89 o 
   8   3   1        0.05       38.61     11.64 o 
   9   3   1     4803.57     4747.80    207.07 o 
  10   3   1     1028.76     1115.14     82.22 o 
  11   3   1       20.40       21.17     29.66 o 
  12   3   1     2409.21     2724.20    159.18 o 
 -10   4   1     1283.03     1475.11     96.31 o 
  -9   4   1      984.22     1085.32     75.33 o 
  -8   4   1      165.07      177.06     34.42 o 
  -7   4   1      900.12      853.70     61.19 o 
  -6   4   1     2989.78     3149.74    133.53 o 
  -5   4   1     3645.85     3895.62    118.00 o 
  -4   4   1     5946.93     6038.52    149.64 o 
  -3   4   1     1392.18     1304.48     40.98 o 
  -2   4   1     2891.83     2678.78     70.90 o 
  -1   4   1     1345.81      955.33     43.05 o 
   0   4   1    23296.21    25739.13    586.11 o 
   1   4   1      281.44      356.86     18.68 o 
   2   4   1     1531.36     1069.17     27.86 o 
   3   4   1     3631.08     2955.05    182.63 o 
   4   4   1     7848.11     7236.85    182.08 o 
   5   4   1     8870.66     8838.82    222.12 o 
   6   4   1    52055.99    46852.09   4371.74 o 
   7   4   1       45.88       30.78      9.17 o 
   8   4   1      159.59      170.50     20.45 o 
   9   4   1       11.73        5.40     13.09 o 
  10   4   1     2234.93     2377.06    128.92 o 
  11   4   1     2218.52     2442.28    137.95 o 
  -9   5   1     1957.81     1820.74    106.86 o 
  -8   5   1      310.76      350.98     46.02 o 
  -7   5   1    10121.54    10340.60    373.32 o 
  -6   5   1      163.59      157.65     29.02 o 
  -5   5   1     3355.99     3305.10    137.40 o 
  -4   5   1     2196.66     2175.89     64.62 o 
  -3   5   1     6327.31     6775.35    166.71 o 
  -2   5   1     4536.01     4837.50    121.73 o 
  -1   5   1      484.57      462.02     33.25 o 
   0   5   1     1957.63     1824.49     52.09 o 
   1   5   1    11621.98    10666.34    249.66 o 
   2   5   1     2140.22     2296.93     52.31 o 
   3   5   1     5979.17     6359.76    127.57 o 
   4   5   1     2982.76     2670.39     77.76 o 
   5   5   1      223.31      235.07     18.63 o 
   6   5   1    31983.55    29535.49   1948.87 o 
   7   5   1       36.39       73.07     15.23 o 
   8   5   1      903.86      939.08     44.38 o 
   9   5   1     4967.48     5028.83    146.96 o 
  10   5   1        5.46       51.05     29.66 o 
  11   5   1       66.58      180.63     42.79 o 
  -9   6   1      306.34      232.30     47.01 o 
  -8   6   1     2047.83     1885.59    108.25 o 
  -7   6   1    12973.60    13487.21    477.14 o 
  -6   6   1     5308.86     5077.53    202.39 o 
  -5   6   1     1481.70     1547.19     82.22 o 
  -4   6   1       31.11       40.98     13.59 o 
  -3   6   1    13064.26    13664.28    323.89 o 
  -2   6   1      786.03      843.44     33.08 o 
  -1   6   1     2167.91     2423.40     68.56 o 
   0   6   1    14035.74    16023.92    373.06 o 
   1   6   1      176.00      181.53     18.05 o 
   2   6   1     1792.20     1506.50     47.18 o 
   3   6   1     6047.37     6095.10    124.92 o 
   4   6   1     2873.13     2554.78     79.75 o 
   5   6   1     2791.63     2968.14     88.32 o 
   6   6   1       33.36       15.68     28.23 o 
   7   6   1        2.59       42.11     26.46 o 
   8   6   1     3895.06     3653.82    112.18 o 
   9   6   1     3046.89     2992.41    116.20 o 
  10   6   1     8116.83     8665.53    348.21 o 
  11   6   1        0.20       60.31     33.85 o 
  -8   7   1      953.47      924.23     74.65 o 
  -7   7   1       44.45       41.13     26.79 o 
  -6   7   1     1558.66     1600.62     91.26 o 
  -5   7   1     4771.58     4830.67    192.80 o 
  -4   7   1       52.71       83.44     15.33 o 
  -3   7   1     5707.41     5850.10    151.07 o 
  -2   7   1       59.41       51.11     13.08 o 
  -1   7   1      781.47      732.33     32.33 o 
   0   7   1    56730.18    64631.25   1464.75 o 
   1   7   1    49020.04    53769.55   1220.66 o 
   2   7   1     5618.76     5235.49    133.74 o 
   3   7   1      464.46      381.89     33.93 o 
   4   7   1     1397.39     1252.96     47.86 o 
   5   7   1      944.01      977.02     42.09 o 
   6   7   1    20022.10    18959.05    464.80 o 
   7   7   1      987.95      990.69     45.28 o 
   8   7   1        4.19        0.00     12.36 o 
   9   7   1      200.81      228.85     36.85 o 
  10   7   1      399.48      395.09     34.27 o 
  11   7   1      247.61      303.09     47.00 o 
  -8   8   1     8197.56     8598.33    338.29 o 
  -7   8   1     3298.40     3078.39    150.24 o 
  -6   8   1      923.60      925.46     69.13 o 
  -5   8   1      166.23      161.28     32.10 o 
  -4   8   1     1178.21     1230.09     73.77 o 
  -3   8   1     6503.51     7181.13    183.63 o 
  -2   8   1     5668.86     5946.43    154.85 o 
  -1   8   1     3368.94     3649.84    101.55 o 
   0   8   1       82.25       77.90     14.60 o 
   1   8   1     4558.92     4566.92    120.16 o 
   2   8   1     2768.90     2667.23    115.25 o 
   3   8   1      856.69      952.81     60.01 o 
   4   8   1    24442.36    23202.84    561.97 o 
   5   8   1      110.02      104.61     17.95 o 
   6   8   1      963.32      871.45     42.72 o 
   7   8   1     4986.79     4907.82    142.78 o 
   8   8   1    20755.13    20412.92    739.25 o 
   9   8   1      113.00      112.91     21.80 o 
  10   8   1      689.99      710.21     44.27 o 
  -7   9   1      359.82      299.00     51.21 o 
  -6   9   1     2421.96     2112.65    116.59 o 
  -5   9   1    34372.71    37051.59   1227.48 o 
  -4   9   1       87.13       78.08     28.45 o 
  -3   9   1       44.95       62.67     31.15 o 
  -2   9   1     1692.13     1637.35     59.42 o 
  -1   9   1     7404.67     8473.05    212.70 o 
   0   9   1     6945.14     7566.73    191.24 o 
   1   9   1      868.10      872.83     57.44 o 
   2   9   1      301.37      283.28     34.22 o 
   3   9   1     1326.58     1319.95     75.86 o 
   4   9   1       99.60       99.42     22.56 o 
   5   9   1     1299.78     1274.44     53.38 o 
   6   9   1     3209.80     3311.58    105.00 o 
   7   9   1        6.33        0.00     14.00 o 
   8   9   1     1885.78     2021.88     77.09 o 
   9   9   1        8.02       58.14     31.59 o 
  10   9   1     1698.86     1661.46     85.97 o 
  -6  10   1       11.66       50.83     30.87 o 
  -5  10   1     2924.30     2717.04    135.81 o 
  -4  10   1       23.10       86.00     29.44 o 
  -3  10   1     2444.00     2407.44     80.51 o 
  -2  10   1     2658.64     2618.62     84.29 o 
  -1  10   1      738.19      774.97     40.17 o 
   0  10   1      136.19      132.37     27.58 o 
   1  10   1      777.50      865.11     60.28 o 
   2  10   1    21240.77    21670.57    732.04 o 
   3  10   1     1976.36     2013.14    105.14 o 
   4  10   1      127.66      150.34     31.33 o 
   5  10   1       38.59       48.89     16.42 o 
   6  10   1        1.89       28.08     25.14 o 
   7  10   1     1374.22     1410.41     61.91 o 
   8  10   1      266.32      243.57     28.50 o 
   9  10   1       43.63       53.31     23.98 o 
  -5  11   1      265.57      276.29     45.46 o 
  -4  11   1       63.67      103.87     31.98 o 
  -3  11   1     4133.47     4226.98    178.42 o 
  -2  11   1     3483.61     3171.40     99.10 o 
  -1  11   1       59.30       87.44     27.24 o 
   0  11   1      181.74      193.62     32.66 o 
   1  11   1      236.06      213.19     34.76 o 
   2  11   1     8264.00     8609.99    320.97 o 
   3  11   1    11610.19    11396.61    413.49 o 
   4  11   1      391.13      387.42     46.37 o 
   5  11   1       19.33        1.21     20.84 o 
   6  11   1        7.64       33.90     23.21 o 
   7  11   1      268.29      368.28     33.50 o 
   8  11   1     1968.53     1869.87    117.50 o 
   9  11   1      167.45      137.22     41.03 o 
  -2  12   1       53.35       30.54     23.38 o 
  -1  12   1     3683.37     3584.26    159.84 o 
   0  12   1      328.69      369.86     46.25 o 
   1  12   1      739.18      737.81     60.24 o 
   2  12   1      507.13      549.57     54.56 o 
   3  12   1      716.08      736.09     62.78 o 
   4  12   1     5553.17     5294.44    224.27 o 
   5  12   1      262.37      292.86     45.24 o 
   6  12   1     6778.75     5994.57    255.30 o 
   7  12   1      212.75      257.83     47.66 o 
  -1  13   1      210.69      277.68     43.91 o 
   0  13   1     1312.46     1271.24     86.80 o 
   1  13   1     6918.57     7019.45    279.78 o 
   2  13   1     2107.38     1984.23    113.57 o 
   3  13   1     2109.14     2054.83    116.67 o 
   4  13   1      347.38      328.14     49.23 o 
   5  13   1       16.77        8.49     26.79 o 
   6  13   1     2322.38     2244.10    133.49 o 
  -4 -13   2       69.20      145.89     40.91 o 
  -3 -13   2     1370.97     1425.48     96.45 o 
  -2 -13   2       33.91       61.08     31.53 o 
  -1 -13   2      660.28      679.58     63.42 o 
   0 -13   2     8570.68     8133.24    316.93 o 
   1 -13   2    13196.08    12530.42    458.52 o 
  -6 -12   2        3.32        5.71     17.62 o 
  -5 -12   2       71.92       46.09     30.44 o 
  -4 -12   2      808.75      825.80     72.63 o 
  -3 -12   2     4653.11     4471.73    198.34 o 
  -2 -12   2     4034.09     4105.75    183.75 o 
  -1 -12   2     1525.38     1572.37     93.98 o 
   0 -12   2       28.54       86.44     29.22 o 
   1 -12   2      805.52      850.53     68.21 o 
   2 -12   2     1039.07     1075.36     76.00 o 
   3 -12   2      658.06      679.33     61.98 o 
  -8 -11   2      230.38      328.53     44.79 o 
  -7 -11   2      623.83      692.11     47.42 o 
  -6 -11   2      876.97      887.53     58.33 o 
  -5 -11   2    23171.24    22455.25    563.92 o 
  -4 -11   2     1301.16     1150.72     81.08 o 
  -3 -11   2        0.62       26.57     24.92 o 
  -2 -11   2      512.67      583.87     54.57 o 
  -1 -11   2     4085.04     3781.96    167.07 o 
   0 -11   2     2362.99     2452.10    120.76 o 
   1 -11   2     4686.17     4456.36    187.75 o 
   2 -11   2      830.38      883.99     65.46 o 
   3 -11   2     1368.06     1379.49     83.07 o 
   4 -11   2      590.35      510.32     39.77 o 
   5 -11   2      190.55      154.22     37.84 o 
  -9 -10   2     2399.60     2354.94     96.48 o 
  -8 -10   2     4160.50     4053.74    135.75 o 
  -7 -10   2     1944.43     1908.08     80.21 o 
  -6 -10   2       22.08       50.29     20.03 o 
  -5 -10   2     2330.72     2396.75     89.01 o 
  -4 -10   2      476.65      524.38     37.02 o 
  -3 -10   2     1429.86     1464.14     87.03 o 
  -2 -10   2     2448.75     2499.19    121.90 o 
   0 -10   2       29.06       24.15     22.27 o 
   1 -10   2     1208.70     1200.01     74.54 o 
   2 -10   2    12101.16    11646.03    288.66 o 
   3 -10   2     1006.06      977.79     46.35 o 
   4 -10   2        5.60       18.69     17.19 o 
   5 -10   2       84.13       69.48     30.11 o 
   6 -10   2        1.60        0.00     26.68 o 
  -9  -9   2      626.68      628.52     46.29 o 
  -8  -9   2     6736.62     6913.82    221.97 o 
  -7  -9   2      591.33      676.79     43.13 o 
  -6  -9   2       46.14       43.39     17.73 o 
  -5  -9   2      598.13      596.59     38.64 o 
  -4  -9   2      101.84      114.15     29.56 o 
  -3  -9   2     2829.66     2585.76    122.29 o 
  -2  -9   2      515.33      586.29     50.28 o 
  -1  -9   2     2871.40     2919.74    130.27 o 
   0  -9   2       28.03       32.75     21.39 o 
   1  -9   2      278.42      252.66     25.33 o 
   2  -9   2    10015.40     9743.71    243.28 o 
   3  -9   2    28811.70    29730.58    694.23 o 
   4  -9   2      228.45      264.48     62.89 o 
   5  -9   2        0.76        6.06     24.81 o 
   6  -9   2      113.15       76.98     36.84 o 
   7  -9   2      472.39      418.69     56.86 o 
 -10  -8   2     6529.14     6170.90    267.17 o 
  -9  -8   2      178.45      236.18     42.03 o 
  -8  -8   2        0.48        2.97     14.99 o 
  -7  -8   2     7727.39     7293.42    204.49 o 
  -6  -8   2     8599.76     8718.29    234.36 o 
  -5  -8   2     7301.05     7054.52    318.65 o 
  -4  -8   2       65.62       69.41     26.19 o 
  -2  -8   2       71.04      102.01     24.59 o 
  -1  -8   2     4376.40     4672.29    183.60 o 
   0  -8   2      310.27      302.59     21.79 o 
   1  -8   2     2218.05     2191.43     68.31 o 
   2  -8   2      177.65      175.97     19.38 o 
   3  -8   2      400.16      432.44     35.73 o 
   4  -8   2     3170.78     2924.37     90.20 o 
   5  -8   2     1892.00     1948.15     69.27 o 
   6  -8   2    12934.18    12513.90    449.26 o 
   7  -8   2      920.59      817.80     70.22 o 
   8  -8   2       44.10       93.72     36.94 o 
 -10  -7   2       46.38      122.06     37.60 o 
  -9  -7   2     2080.94     2092.42    117.38 o 
  -8  -7   2     3200.87     3144.54    104.85 o 
  -7  -7   2     3120.43     2989.27     98.98 o 
  -6  -7   2      127.01      166.83     22.15 o 
  -5  -7   2     2862.19     2522.04     83.81 o 
  -4  -7   2     5042.85     4718.45    134.18 o 
  -3  -7   2    41452.11    36319.85   1482.14 o 
  -2  -7   2     2341.63     2463.36     78.86 o 
  -1  -7   2       46.89       58.24     15.99 o 
   0  -7   2     2944.44     2709.81     76.52 o 
   1  -7   2    24528.83    25028.03    579.61 o 
   2  -7   2     2924.92     2674.11     78.64 o 
   3  -7   2     4846.93     4579.38    123.67 o 
   4  -7   2      472.59      436.81     28.94 o 
   5  -7   2       20.18        8.98     13.03 o 
   6  -7   2      895.31     1025.57     70.24 o 
   7  -7   2     2725.93     2570.23    130.01 o 
   8  -7   2     4418.88     4373.45    195.86 o 
 -11  -6   2       54.38       94.72     38.26 o 
 -10  -6   2       87.64       61.10     31.87 o 
  -9  -6   2       61.06       99.02     32.53 o 
  -8  -6   2        9.99        7.00     20.07 o 
  -7  -6   2     3781.86     4181.37    125.27 o 
  -6  -6   2      379.09      328.66     26.10 o 
  -5  -6   2      887.89      933.42     42.26 o 
  -4  -6   2      501.53      532.90     66.83 o 
  -3  -6   2     3318.56     3135.43     92.54 o 
  -2  -6   2     1419.18     1317.13     49.00 o 
  -1  -6   2    17415.21    17544.61    406.20 o 
   0  -6   2    10426.51    10076.03    239.99 o 
   1  -6   2      321.30      284.52     19.78 o 
   2  -6   2      167.63      171.44     16.31 o 
   3  -6   2       96.70      143.64     20.68 o 
   4  -6   2    46360.06    50075.02   1144.67 o 
   5  -6   2    26830.92    28266.11    658.56 o 
   6  -6   2      489.84      496.19     31.68 o 
   7  -6   2        9.90       36.27     25.58 o 
   8  -6   2      704.55      735.94     67.19 o 
   9  -6   2     1224.73     1273.46     92.42 o 
 -11  -5   2      134.87      140.63     42.13 o 
 -10  -5   2       20.71       14.22     25.36 o 
  -9  -5   2    16462.35    17094.72    636.23 o 
  -8  -5   2     5702.65     5977.17    214.51 o 
  -7  -5   2        1.57      136.71     31.31 o 
  -6  -5   2     1585.51     1496.15    124.04 o 
  -5  -5   2    25581.64    24409.25   1109.96 o 
  -4  -5   2      508.71      595.45     29.91 o 
  -3  -5   2     9508.28     9053.34    227.88 o 
  -2  -5   2       67.58       32.38      5.47 o 
  -1  -5   2     6547.46     6095.78    124.10 o 
   0  -5   2     9553.80     9851.23    233.04 o 
   1  -5   2     4765.25     4402.11    114.32 o 
   2  -5   2     5829.56     5737.12    143.52 o 
   3  -5   2      845.09      862.57     34.69 o 
   4  -5   2     1229.23     1154.83     43.57 o 
   5  -5   2     9837.25    10284.98    252.97 o 
   6  -5   2     5123.36     5143.79    139.58 o 
   7  -5   2     5249.36     5292.40    213.34 o 
   8  -5   2     7567.78     7521.83    290.96 o 
   9  -5   2        2.42       26.68     29.77 o 
  10  -5   2      725.17      764.89     71.83 o 
 -11  -4   2       78.44       50.29     32.20 o 
 -10  -4   2      238.88      211.85     42.81 o 
  -9  -4   2       52.02       71.12     29.11 o 
  -8  -4   2     3889.31     3796.50    172.82 o 
  -7  -4   2     4522.84     4390.88    125.79 o 
  -6  -4   2      360.63      403.79     26.53 o 
  -5  -4   2      393.32      517.30     40.75 o 
  -4  -4   2     1976.67     1849.95     42.90 o 
  -3  -4   2     3226.40     3112.96     87.79 o 
  -2  -4   2     3823.74     3855.10    103.67 o 
  -1  -4   2    34960.14    31018.16   1147.53 o 
   0  -4   2      824.29      635.12     36.31 o 
   1  -4   2     5574.17     4679.35    166.71 o 
   2  -4   2        0.69       22.16     12.90 o 
   3  -4   2     6292.52     7077.95    245.98 o 
   4  -4   2     7915.89     7247.40    180.11 o 
   5  -4   2     2228.68     2122.88     66.59 o 
   6  -4   2        5.90       24.52     13.78 o 
   7  -4   2      721.48      849.70     60.60 o 
   8  -4   2    10106.85    10777.31    391.26 o 
   9  -4   2      249.71      214.18     38.51 o 
  10  -4   2      715.42      742.05     68.18 o 
 -11  -3   2     1745.08     1669.43    112.20 o 
 -10  -3   2     1696.82     1691.05    106.47 o 
  -9  -3   2      418.89      506.62     52.45 o 
  -8  -3   2     1217.16     1255.48     80.34 o 
  -7  -3   2     1603.45     1571.66     56.60 o 
  -6  -3   2     6139.87     6499.94    134.48 o 
  -5  -3   2      149.61      162.40     10.65 o 
  -4  -3   2      484.02      531.52     34.83 o 
  -3  -3   2      104.53      114.28      7.05 o 
  -2  -3   2      708.86      681.80     27.07 o 
  -1  -3   2   197557.55   126903.51   4321.43 o 
   1  -3   2    12727.54    11273.99    373.62 o 
   2  -3   2      479.22      409.24     29.23 o 
   3  -3   2     4743.96     4206.95    152.34 o 
   4  -3   2    13745.85    14542.87    483.35 o 
   5  -3   2     2216.34     2305.32    112.57 o 
   6  -3   2     1865.09     1803.13     60.62 o 
   7  -3   2      265.95      302.97     24.50 o 
   8  -3   2      357.83      373.17     42.73 o 
   9  -3   2      799.42      775.54     63.91 o 
  10  -3   2     2289.04     2436.95    128.10 o 
  11  -3   2      326.78      415.18     55.95 o 
 -11  -2   2     1323.92     1269.78     96.44 o 
 -10  -2   2    23944.72    22339.27    819.89 o 
  -9  -2   2      291.20      286.52     42.05 o 
  -8  -2   2     7018.83     6731.02    185.14 o 
  -7  -2   2     1778.70     1725.28     58.44 o 
  -6  -2   2      303.34      320.91     22.69 o 
  -5  -2   2    17120.24    17530.95    361.57 o 
  -4  -2   2     9246.39     8582.03    169.25 o 
  -3  -2   2     5889.86     6122.44    121.36 o 
  -2  -2   2     1868.77     1955.95     43.17 o 
  -1  -2   2     3475.32     3984.20     80.29 o 
   0  -2   2     1185.80      826.60     27.03 o 
   1  -2   2    52436.10    61853.26   1977.62 o 
   2  -2   2    47484.24    55953.70   1792.76 o 
   3  -2   2    36444.90    37336.43   1203.52 o 
   4  -2   2      104.31       73.70     15.45 o 
   5  -2   2      469.35      626.13     39.36 o 
   6  -2   2    69780.92    77154.89   6333.69 o 
   7  -2   2     2007.85     2013.11     66.00 o 
   8  -2   2     5762.01     5883.50    227.20 o 
   9  -2   2        4.30        3.53     21.17 o 
  10  -2   2     1067.44     1036.63     73.81 o 
  11  -2   2       74.85       20.62     28.89 o 
  -9  -1   2       27.64       21.50     18.19 o 
  -8  -1   2     7500.00     7573.53    267.86 o 
  -7  -1   2    34380.59    38056.57   1228.35 o 
  -6  -1   2    38292.55    39296.20   1629.66 o 
  -4  -1   2       61.10       87.07     17.70 o 
  -3  -1   2    32396.69    36470.77    902.29 o 
  -2  -1   2     2779.30     2441.76     59.36 o 
  -1  -1   2    40097.02    37288.21   2084.71 o 
   0  -1   2      259.80      197.24      7.84 o 
   1  -1   2     2110.56     2508.59     89.94 o 
   2  -1   2     9854.68    11011.01    362.97 o 
   3  -1   2     3128.42     2170.49     84.60 o 
   4  -1   2    24842.63    22998.39    749.69 o 
   5  -1   2     5108.46     5101.25    183.26 o 
   6  -1   2       51.63       68.04     18.75 o 
   7  -1   2      757.85      837.69     37.47 o 
   8  -1   2     4141.15     4507.91    179.86 o 
   9  -1   2     1350.57     1357.06     79.46 o 
  10  -1   2    10936.85    11463.94    413.56 o 
  11  -1   2      134.15      136.55     36.62 o 
 -10   0   2     2466.42     2405.12    114.30 o 
  -9   0   2     1862.45     1861.95     92.26 o 
  -8   0   2       10.99       23.48     18.30 o 
  -7   0   2     1562.55     1626.36     76.18 o 
  -6   0   2     1210.04     1140.23     56.59 o 
  -5   0   2    16092.42    16267.01    704.72 o 
  -4   0   2       46.71       99.38      9.43 o 
  -3   0   2      934.04     1062.64     49.61 o 
  -2   0   2     3583.35     3925.32     92.86 o 
  -1   0   2    20351.73    22822.94    520.09 o 
   0   0   2    84690.27    64802.36   2362.89 o 
   1   0   2   127802.11   105733.81   2382.41 o 
   2   0   2        8.50        3.64      6.84 o 
   3   0   2      430.90      517.68     29.58 o 
   4   0   2     3142.60     3282.94    120.20 o 
   6   0   2    16124.75    15500.34    515.87 o 
   7   0   2     2517.25     2600.21     77.51 o 
   8   0   2      226.27      277.80     34.54 o 
   9   0   2      776.72      817.02     58.28 o 
  10   0   2      764.94      826.16     60.80 o 
  11   0   2       18.14       19.40     22.71 o 
 -11   1   2        1.27       10.69     23.48 o 
 -10   1   2       28.14       45.43     25.58 o 
  -9   1   2     5212.51     5591.65    216.42 o 
  -8   1   2     9474.63     9541.01    337.16 o 
  -7   1   2     1414.16     1495.72     74.45 o 
  -6   1   2       17.02        5.84     14.00 o 
  -5   1   2     2356.13     2282.50     84.14 o 
  -4   1   2     6784.23     6514.53    155.14 o 
  -3   1   2     2900.72     3148.77     77.47 o 
  -2   1   2     1005.82      580.31     28.90 o 
  -1   1   2      263.15      522.04     24.81 o 
   0   1   2      749.48      489.90     27.21 o 
   1   1   2    59894.65    61031.78   1376.88 o 
   2   1   2      246.05      209.64     16.05 o 
   3   1   2     5614.96     6347.85    214.94 o 
   4   1   2    13392.33    14039.10    462.13 o 
   5   1   2     2652.52     2518.95     98.94 o 
   6   1   2      218.15      308.98     29.03 o 
   7   1   2       49.64       34.08     18.31 o 
   8   1   2    18905.79    19863.24    791.48 o 
   9   1   2      156.49      192.83     30.23 o 
  10   1   2       98.38      145.91     30.99 o 
  11   1   2      544.75      710.20     57.77 o 
 -10   2   2       41.62       43.00     27.68 o 
  -9   2   2      285.21      267.52     40.39 o 
  -8   2   2     5004.66     5141.11    201.01 o 
  -7   2   2      147.28      192.84     27.91 o 
  -6   2   2      547.49      534.83     40.79 o 
  -5   2   2    29554.55    32398.14    738.24 o 
  -4   2   2       10.44       40.22     16.10 o 
  -3   2   2       50.56      148.01     40.64 o 
  -2   2   2     3417.64     3498.91     85.02 o 
  -1   2   2     4450.19     4948.28    117.28 o 
   0   2   2    10751.59    11111.70    254.40 o 
   1   2   2     1691.85     1684.21     63.28 o 
   2   2   2     1677.51     1663.30     40.25 o 
   3   2   2    16580.47    16632.04    394.21 o 
   4   2   2      246.57      403.70     27.51 o 
   5   2   2    17060.71    18529.24    608.71 o 
   6   2   2     1446.73     1340.72     64.27 o 
   7   2   2       26.21       42.01     17.97 o 
   8   2   2    20891.88    21498.39    503.10 o 
   9   2   2    11123.72    11989.01    412.49 o 
  10   2   2     1091.36     1205.65     70.18 o 
  12   2   2      219.76      335.61     59.13 o 
 -10   3   2      742.95      723.21     65.09 o 
  -9   3   2      331.64      267.77     38.74 o 
  -8   3   2       10.15        1.43     18.85 o 
  -7   3   2        3.54       32.08     20.84 o 
  -6   3   2       44.81       30.66     18.19 o 
  -5   3   2    42567.80    47084.56   1519.54 o 
  -4   3   2     7300.48     7396.77    196.14 o 
  -3   3   2     3295.88     3316.22     83.77 o 
  -2   3   2       85.50      264.91     13.49 o 
  -1   3   2    46348.93    55178.14   1245.09 o 
   0   3   2     5084.78     6052.14    142.65 o 
   1   3   2    31660.28    32232.62   1032.46 o 
   2   3   2    27173.84    25722.21    487.46 o 
   3   3   2     3626.79     3704.10     76.32 o 
   4   3   2     1963.07     1706.18     51.46 o 
   5   3   2    18719.50    19724.55    685.53 o 
   6   3   2     6839.64     6448.16    167.95 o 
   7   3   2     4616.73     4932.29    224.92 o 
   8   3   2       51.59       85.97     12.96 o 
   9   3   2       81.88      112.81     18.89 o 
  10   3   2     1208.79     1560.31     99.55 o 
  11   3   2     1611.10     1811.76    115.06 o 
  12   3   2    17569.54    18156.52    693.99 o 
 -10   4   2      423.03      579.80     61.71 o 
  -9   4   2      255.95      346.15     46.90 o 
  -8   4   2     5047.80     5207.09    210.09 o 
  -7   4   2      363.46      400.79     41.51 o 
  -6   4   2       77.05      118.23     25.59 o 
  -5   4   2      693.64      678.93     47.24 o 
  -4   4   2      960.26     1097.29     36.80 o 
  -3   4   2    17180.60    16872.12    390.68 o 
  -2   4   2        8.65       57.14     13.67 o 
  -1   4   2    22068.00    22962.76    525.00 o 
   0   4   2        1.05       58.49      8.52 o 
   1   4   2     2751.56     2076.97     55.80 o 
   2   4   2    83631.50    62979.20   1817.18 o 
   3   4   2    56265.75    49006.16   1346.32 o 
   4   4   2      359.46      286.91     17.84 o 
   5   4   2      911.09     1089.89     39.90 o 
   6   4   2     4048.70     3553.37    101.14 o 
   7   4   2     1008.40     1254.41     52.68 o 
   8   4   2     7561.58     7657.57    203.27 o 
   9   4   2     2608.59     2657.14     88.57 o 
  10   4   2      706.04      651.15     59.80 o 
  11   4   2       47.74       72.33     31.76 o 
  12   4   2       61.86       78.07     40.25 o 
  -9   5   2      161.85      205.39     39.49 o 
  -8   5   2      110.52      147.57     33.86 o 
  -7   5   2    20113.93    20834.06    707.09 o 
  -6   5   2    14523.88    14929.46    513.06 o 
  -5   5   2     7400.08     7410.64    268.96 o 
  -4   5   2       53.30       35.24     10.62 o 
  -3   5   2       29.40       28.71     13.67 o 
  -2   5   2     2659.17     2639.12     71.88 o 
  -1   5   2     9841.72    10677.82    251.94 o 
   0   5   2     7469.31     7920.37    189.70 o 
   1   5   2     9777.82     9091.04    215.03 o 
   2   5   2     1218.72     1167.17     31.03 o 
   3   5   2     2278.02     2536.08     56.53 o 
   4   5   2    15805.93    14898.76    360.52 o 
   5   5   2      505.66      575.62     30.80 o 
   6   5   2    29981.64    27287.47   1573.63 o 
   7   5   2      768.00      852.52     40.19 o 
   8   5   2     1044.34     1129.03     48.90 o 
   9   5   2      466.32      522.64     34.12 o 
  10   5   2    16971.08    16979.63    629.90 o 
  11   5   2      613.60      641.97     64.19 o 
  -9   6   2     1990.85     2017.34    119.16 o 
  -8   6   2     7809.00     7871.19    304.81 o 
  -7   6   2      547.57      418.01     47.94 o 
  -6   6   2     2744.33     2754.20    128.93 o 
  -5   6   2     3390.22     3437.34    145.51 o 
  -4   6   2     6050.97     6247.65    158.53 o 
  -3   6   2    39543.50    46364.30   1055.99 o 
  -2   6   2     3522.73     4024.21    106.15 o 
  -1   6   2     2476.65     2601.47     72.79 o 
   0   6   2        2.60        8.22      8.10 o 
   1   6   2     2317.70     2267.09     63.83 o 
   2   6   2     3194.27     3326.63     89.24 o 
   3   6   2     7080.69     6473.32    132.91 o 
   4   6   2       10.31        3.56      8.76 o 
   5   6   2     2069.80     2012.29     64.77 o 
   6   6   2      295.25      313.28     23.60 o 
   7   6   2     1836.27     1888.94     66.40 o 
   8   6   2     5855.54     5850.77    162.92 o 
   9   6   2        9.77       28.75     15.63 o 
  10   6   2     2396.92     2370.93     88.05 o 
  11   6   2     2333.79     2538.99    140.20 o 
  -8   7   2     3045.76     2966.08    149.64 o 
  -7   7   2     3892.40     3892.49    173.74 o 
  -6   7   2      275.61      307.35     40.72 o 
  -5   7   2      638.76      579.95     49.96 o 
  -4   7   2       51.32       20.95     22.72 o 
  -3   7   2    10776.57    11622.40    281.03 o 
  -2   7   2    10093.15    10623.55    257.23 o 
  -1   7   2     8404.21     9308.09    226.00 o 
   0   7   2     4377.83     4426.48    115.40 o 
   1   7   2     3134.79     3257.28     89.56 o 
   2   7   2       16.01       31.65     11.33 o 
   3   7   2     1932.74     1907.73     86.90 o 
   4   7   2     4190.39     4076.90    113.93 o 
   5   7   2     2157.70     2100.59     83.68 o 
   6   7   2      144.45      143.89     19.09 o 
   7   7   2      653.30      667.00     35.99 o 
   8   7   2      119.77      184.16     51.40 o 
   9   7   2     1335.09     1338.78     68.30 o 
  10   7   2      365.30      263.40     28.99 o 
  -7   8   2      112.43      150.87     38.16 o 
  -6   8   2     1189.67     1085.60     76.50 o 
  -5   8   2      167.15      152.57     33.76 o 
  -4   8   2     1848.30     1986.95    100.84 o 
  -3   8   2     1606.10     1662.95     58.38 o 
  -2   8   2       96.85      105.34     16.24 o 
  -1   8   2     6394.42     6821.14    172.95 o 
   0   8   2       29.03       59.19     46.09 o 
   1   8   2    16527.50    18034.47    423.29 o 
   2   8   2      241.02      253.07     21.31 o 
   3   8   2      278.77      300.73     33.23 o 
   4   8   2     7000.33     6922.94    183.25 o 
   5   8   2    41349.88    38135.70    907.51 o 
   6   8   2     1484.23     1596.95     59.76 o 
   7   8   2       95.32      140.99     20.21 o 
   8   8   2       47.41       54.94     17.66 o 
   9   8   2      446.78      583.23     37.85 o 
  10   8   2     2049.31     2139.39    117.66 o 
  -7   9   2       30.83       68.03     33.96 o 
  -6   9   2        1.51       10.58     27.23 o 
  -5   9   2     3918.52     3946.81    174.45 o 
  -4   9   2     8526.57     9078.19    333.22 o 
  -3   9   2     2669.54     2991.73     91.16 o 
  -2   9   2      187.03      267.01     23.74 o 
  -1   9   2      406.82      349.54     25.57 o 
   0   9   2       14.92       21.38     12.27 o 
   1   9   2     2129.64     2256.01     70.82 o 
   2   9   2      679.58      683.55     50.87 o 
   3   9   2     4549.38     4744.76    187.74 o 
   4   9   2       46.70       92.96     25.14 o 
   5   9   2      100.50      122.70     18.87 o 
   6   9   2      263.06      304.69     26.45 o 
   7   9   2     1270.61     1274.96     55.15 o 
   8   9   2    12377.13    12470.02    322.80 o 
   9   9   2     1311.29     1228.81     85.16 o 
  10   9   2       67.02       41.90     29.22 o 
  -6  10   2     1819.53     1707.46    105.00 o 
  -5  10   2     1118.70     1192.98     83.55 o 
  -4  10   2        3.46        0.00     24.48 o 
  -3  10   2       13.91       15.77     21.61 o 
  -2  10   2      286.62      257.47     49.67 o 
  -1  10   2    47285.95    52913.24   1212.31 o 
   0  10   2     2914.94     2853.51     87.64 o 
   1  10   2     1379.07     1357.30     76.72 o 
   2  10   2     2212.19     2314.08    111.70 o 
   3  10   2     7872.38     7893.37    294.08 o 
   4  10   2     2914.23     2846.24    132.95 o 
   5  10   2     1006.29      933.12     45.12 o 
   6  10   2        0.11        0.00     12.95 o 
   7  10   2      528.00      531.27     36.61 o 
   8  10   2     1283.57     1328.84     90.14 o 
   9  10   2      982.52      926.43     76.87 o 
  10  10   2     2185.22     2123.43    127.32 o 
  -4  11   2      606.82      588.67     57.33 o 
  -3  11   2     1620.57     1647.95     92.34 o 
  -2  11   2       20.32       53.35     17.56 o 
  -1  11   2       70.72       37.93     22.94 o 
   0  11   2        1.63       23.26     22.71 o 
   1  11   2     5534.11     5577.76    221.02 o 
   2  11   2     5822.37     5776.78    229.84 o 
   3  11   2     2365.01     2464.92    122.69 o 
   4  11   2      463.00      543.25     54.45 o 
   5  11   2      272.75      264.31     40.72 o 
   6  11   2    22645.86    21287.41    530.58 o 
   7  11   2     4561.01     4454.67    201.20 o 
   8  11   2      265.26      317.57     48.22 o 
   9  11   2       80.37      114.02     37.82 o 
  -3  12   2     5271.26     5572.47    225.42 o 
  -1  12   2     1318.30     1389.23     85.27 o 
   0  12   2      209.60      243.60     37.18 o 
   1  12   2      455.92      397.86     46.16 o 
   2  12   2     3002.14     3101.15    146.40 o 
   3  12   2     1003.52     1255.62     83.97 o 
   4  12   2     3534.68     3381.43    160.26 o 
   5  12   2      133.32      194.57     39.60 o 
   6  12   2     1484.12     1343.84     92.74 o 
   7  12   2     5098.90     4990.87    224.36 o 
   8  12   2      294.59      279.52     51.20 o 
  -1  13   2     1536.53     1631.22     97.71 o 
   0  13   2     1009.56     1072.68     79.08 o 
   1  13   2     4387.79     4581.10    200.95 o 
   2  13   2       19.64       23.26     28.78 o 
   3  13   2     3781.11     3582.39    169.77 o 
   4  13   2     1284.42     1343.93     91.78 o 
   5  13   2      429.13      445.25     56.19 o 
   6  13   2      723.76      778.59     72.93 o 
  -4 -13   3      116.47      148.78     41.03 o 
  -3 -13   3     1973.35     2177.63    127.14 o 
  -2 -13   3     5275.79     4861.79    215.78 o 
  -1 -13   3     1730.09     1706.07    104.98 o 
   0 -13   3      753.21      698.09     65.64 o 
  -6 -12   3      854.34      891.68     55.78 o 
  -5 -12   3      240.89      173.78     42.37 o 
  -4 -12   3      539.44      547.37     60.41 o 
  -3 -12   3      478.54      407.47     52.45 o 
  -2 -12   3        2.02       40.02     26.90 o 
  -1 -12   3     1749.84     1819.78    104.91 o 
   0 -12   3      685.38      628.09     58.57 o 
   1 -12   3     3734.00     3671.09    167.97 o 
   2 -12   3        0.09        0.00     22.60 o 
   3 -12   3      156.81      228.77     41.47 o 
  -7 -11   3      180.88      189.44     32.76 o 
  -6 -11   3       65.50       65.79     22.75 o 
  -5 -11   3     1814.19     1940.81     82.47 o 
  -4 -11   3     9568.25     8872.93    342.82 o 
  -3 -11   3      753.75      746.97     63.90 o 
  -2 -11   3     1340.45     1262.83     82.42 o 
  -1 -11   3       20.95       20.84     24.81 o 
   0 -11   3        0.91       58.21     26.68 o 
   1 -11   3     1315.95     1222.92     78.97 o 
   2 -11   3     2522.74     2409.44    119.55 o 
   3 -11   3     5021.07     4678.28    195.61 o 
   4 -11   3      265.40      209.92     26.84 o 
  -8 -10   3       92.82      140.38     27.65 o 
  -7 -10   3     2949.46     2894.36    107.06 o 
  -6 -10   3     2244.28     2355.04     91.12 o 
  -5 -10   3     1952.73     2137.51     83.97 o 
  -4 -10   3      331.80      283.91     30.07 o 
  -3 -10   3      287.70      282.33     40.17 o 
  -2 -10   3        0.06       42.67     24.03 o 
  -1 -10   3    38857.47    38724.39   1280.23 o 
   0 -10   3     4526.90     4418.23    184.20 o 
   1 -10   3      880.23      955.86     64.60 o 
   2 -10   3      413.87      340.75     42.29 o 
   3 -10   3     3944.56     3683.91    111.59 o 
   4 -10   3     3105.60     3002.35     97.58 o 
   5 -10   3     3237.05     2987.36    143.52 o 
   6 -10   3      133.36      150.44     38.82 o 
  -9  -9   3       42.70       43.77     32.53 o 
  -8  -9   3     4111.00     3929.68    131.81 o 
  -7  -9   3        5.79        3.70     15.23 o 
  -6  -9   3       11.06        0.00     15.16 o 
  -5  -9   3     2432.44     2486.32     94.88 o 
  -4  -9   3     4745.45     4707.44    141.61 o 
  -3  -9   3     2764.28     2937.21     97.77 o 
  -2  -9   3      169.23      135.37     29.46 o 
  -1  -9   3      110.28      168.65     32.65 o 
   0  -9   3       93.31      123.42     27.35 o 
   1  -9   3     5871.40     5909.46    225.72 o 
   2  -9   3     4432.83     4335.82    121.89 o 
   3  -9   3     4451.53     4164.73    120.32 o 
   4  -9   3      479.49      521.61     35.25 o 
   5  -9   3     1187.10     1134.63     52.54 o 
   6  -9   3    11790.43    11468.67    420.66 o 
   7  -9   3     3506.88     3273.17    162.09 o 
 -10  -8   3      425.18      419.17     55.53 o 
  -9  -8   3      589.23      590.10     59.98 o 
  -8  -8   3     2162.22     2207.28     90.37 o 
  -7  -8   3    10554.04    10981.79    292.48 o 
  -6  -8   3     9604.79     9272.68    249.57 o 
  -5  -8   3       46.82       45.88     17.93 o 
  -4  -8   3     1543.81     1744.23     67.13 o 
  -3  -8   3     1361.91     1697.62     65.38 o 
  -2  -8   3       98.14      140.74     28.13 o 
  -1  -8   3     3319.20     3195.26    136.16 o 
   0  -8   3        0.44       16.47     12.07 o 
   1  -8   3       84.63       87.97     15.01 o 
   2  -8   3     2212.49     2228.42     71.06 o 
   3  -8   3       16.42       43.59     22.49 o 
   4  -8   3     2340.32     2346.13     77.65 o 
   5  -8   3      176.20      172.32     21.80 o 
   6  -8   3      851.14      719.77     62.81 o 
   7  -8   3    10848.51    10649.61    398.08 o 
   8  -8   3       24.56       80.05     35.61 o 
 -10  -7   3      136.01      210.78     42.57 o 
  -9  -7   3       48.18       51.60     28.78 o 
  -8  -7   3       94.19       94.65     21.32 o 
  -7  -7   3      500.03      477.74     47.33 o 
  -6  -7   3    11634.83    11359.83    295.10 o 
  -5  -7   3     3951.37     3898.48    118.22 o 
  -4  -7   3       82.56       62.78     24.26 o 
  -3  -7   3       44.60      194.95     93.07 o 
  -2  -7   3    11375.75    11441.72    290.80 o 
  -1  -7   3    12398.58    12233.28    290.00 o 
   0  -7   3     1945.01     2057.01     62.38 o 
   1  -7   3    26647.67    26804.43    619.99 o 
   2  -7   3      242.59      234.66     20.23 o 
   3  -7   3     5181.12     5227.29    139.41 o 
   4  -7   3     1665.19     1493.39     71.23 o 
   5  -7   3       96.89       74.88     17.85 o 
   6  -7   3       93.76       93.46     19.09 o 
   7  -7   3      784.67      828.82     66.88 o 
   8  -7   3      115.39      110.84     36.18 o 
 -10  -6   3      486.42      562.51     64.71 o 
  -9  -6   3      384.57      522.51     57.63 o 
  -8  -6   3      468.13      393.40     50.14 o 
  -7  -6   3      225.67      186.94     22.97 o 
  -6  -6   3      712.49      685.72     37.67 o 
  -5  -6   3     5396.91     5166.74    145.39 o 
  -4  -6   3     9501.40     9387.89    241.79 o 
  -3  -6   3     1915.62     2235.09     73.22 o 
  -2  -6   3     1222.52     1033.60     43.04 o 
  -1  -6   3       71.40       71.13      9.51 o 
   0  -6   3       17.28       19.03     12.35 o 
   1  -6   3    80721.73    91445.66   2065.69 o 
   2  -6   3     5284.43     4735.83    123.86 o 
   3  -6   3       43.84       68.07     14.84 o 
   4  -6   3      150.79      150.10     19.42 o 
   5  -6   3     7320.51     7610.29    196.08 o 
   6  -6   3        8.44       23.84     15.80 o 
   7  -6   3     4575.44     4746.03    199.80 o 
   9  -6   3       73.62       71.13     35.07 o 
 -11  -5   3      430.26      510.70     65.02 o 
 -10  -5   3       84.63      138.40     38.82 o 
  -9  -5   3     1830.93     2017.58    117.86 o 
  -8  -5   3    27999.00    27889.44    998.82 o 
  -7  -5   3      544.53      563.95     35.42 o 
  -6  -5   3      149.01      187.09     20.65 o 
  -5  -5   3     3596.09     3461.01    102.60 o 
  -4  -5   3     1209.41     1162.08     45.66 o 
  -3  -5   3    10356.09    10496.80    272.84 o 
  -2  -5   3    17192.34    15493.83    300.90 o 
  -1  -5   3     6044.84     6305.41    164.16 o 
   0  -5   3     5075.57     4659.64    171.48 o 
   1  -5   3      727.31      791.23     45.98 o 
   2  -5   3      217.98      165.05     22.52 o 
   3  -5   3     6079.46     5798.11    148.17 o 
   4  -5   3     5338.41     5296.34    157.06 o 
   5  -5   3    16895.59    16840.24    401.54 o 
   6  -5   3        7.53       25.01     17.31 o 
   7  -5   3      468.66      413.53     45.73 o 
   8  -5   3    15478.20    15880.90    559.63 o 
   9  -5   3    12336.54    12497.88    457.63 o 
  10  -5   3      543.58      582.01     64.94 o 
 -11  -4   3     1581.00     1575.52    109.58 o 
 -10  -4   3     4587.82     4479.22    210.05 o 
  -9  -4   3      152.98      121.67     33.64 o 
  -8  -4   3       12.10        0.00     24.26 o 
  -7  -4   3       40.33       87.26     16.74 o 
  -6  -4   3     1778.46     1843.32     63.89 o 
  -4  -4   3    52476.66    49189.34   2944.09 o 
  -3  -4   3      103.28      165.28     15.27 o 
  -2  -4   3      428.11      269.36     18.55 o 
  -1  -4   3    51881.34    45717.94   1785.16 o 
   0  -4   3     6421.01     6297.95    220.06 o 
   2  -4   3     4626.69     4676.72    170.41 o 
   3  -4   3     2403.93     2703.44    108.94 o 
   4  -4   3     3022.64     3296.85    130.22 o 
   5  -4   3       47.69       27.77     13.30 o 
   6  -4   3     3526.03     3670.56    105.68 o 
   7  -4   3     2613.38     2675.10     85.43 o 
   8  -4   3      377.42      396.36     47.25 o 
   9  -4   3     1823.66     1676.33    100.86 o 
  10  -4   3     1373.00     1259.72     88.48 o 
 -11  -3   3        0.39       57.44     33.07 o 
 -10  -3   3        2.01        0.00     23.92 o 
  -9  -3   3      773.39      746.32     64.02 o 
  -8  -3   3     5578.24     5650.13    237.54 o 
  -7  -3   3      962.12     1079.93     70.87 o 
  -6  -3   3       89.79       99.78     10.76 o 
  -5  -3   3        0.07       13.90      6.50 o 
  -4  -3   3    13119.56    12647.68    246.50 o 
  -3  -3   3       60.80      131.51     16.44 o 
  -2  -3   3     6538.96     5970.07    126.69 o 
  -1  -3   3    30545.82    26457.63    925.68 o 
   0  -3   3      756.08      687.11     27.75 o 
   1  -3   3     2489.89     2295.61     90.53 o 
   2  -3   3    16010.56    15209.50    503.85 o 
   3  -3   3     8039.96     7161.45    249.58 o 
   4  -3   3     1298.80     1525.76     71.81 o 
   5  -3   3       14.63       10.69     16.54 o 
   6  -3   3       87.26       70.23     16.14 o 
   7  -3   3     2314.30     2335.05     76.08 o 
   8  -3   3     8304.48     8368.70    311.52 o 
   9  -3   3      853.44      917.03     69.12 o 
  10  -3   3        0.25        6.73     25.58 o 
  11  -3   3     1029.84      956.31     80.85 o 
 -11  -2   3      303.91      247.09     48.56 o 
 -10  -2   3     7831.21     7387.34    310.39 o 
  -9  -2   3        0.70       45.31     27.45 o 
  -8  -2   3     2869.70     2893.52    141.66 o 
  -7  -2   3      194.66      268.53     28.14 o 
  -6  -2   3     6803.27     7279.19    149.21 o 
  -5  -2   3     6208.57     5848.83    120.40 o 
  -4  -2   3      708.24      804.96     23.05 o 
  -3  -2   3     1350.12     1372.78     32.79 o 
  -2  -2   3     5454.87     5564.59    111.44 o 
  -1  -2   3      426.87      264.39     19.82 o 
   0  -2   3      806.81     1267.60     54.03 o 
   1  -2   3       96.56        5.74     11.92 o 
   2  -2   3      252.84      439.82     30.62 o 
   3  -2   3    13247.94    11981.28    401.03 o 
   4  -2   3     1282.62     1072.17     54.74 o 
   5  -2   3    10185.84     9754.13    335.11 o 
   6  -2   3     7442.63     7154.00    255.10 o 
   7  -2   3     1051.35     1057.66     44.93 o 
   8  -2   3     4743.90     4731.52    190.76 o 
   9  -2   3     1651.20     1696.89     94.96 o 
  10  -2   3     2761.46     2832.28    138.69 o 
  11  -2   3      263.65      255.66     45.68 o 
 -11  -1   3      121.57      113.16     38.05 o 
  -9  -1   3     1710.57     1784.00     87.54 o 
  -8  -1   3     4858.43     4952.45    185.52 o 
  -7  -1   3      480.02      464.83     36.79 o 
  -6  -1   3    26320.96    27679.26    896.51 o 
  -5  -1   3      315.51      348.33     38.22 o 
  -4  -1   3     6592.46     6548.94    155.03 o 
  -3  -1   3    10430.75     9269.28    180.24 o 
  -2  -1   3      602.37      700.05     18.90 o 
  -1  -1   3     4179.78     4130.43    110.71 o 
   0  -1   3     5938.42     5954.72    117.15 o 
   1  -1   3      120.19      204.56     18.34 o 
   3  -1   3       72.95      133.83     17.65 o 
   4  -1   3      130.54      103.52     17.55 o 
   5  -1   3     9670.61     9067.79    312.05 o 
   6  -1   3      544.83      639.49     43.79 o 
   7  -1   3     9469.30     9131.58    320.99 o 
   8  -1   3      483.46      469.93     30.43 o 
   9  -1   3      273.29      332.53     39.62 o 
  10  -1   3    13623.59    14100.37    498.37 o 
  11  -1   3    11836.62    11481.14    420.97 o 
 -10   0   3       74.07       71.68     27.57 o 
  -9   0   3      566.11      601.12     49.72 o 
  -8   0   3     5809.65     5716.66    212.69 o 
  -7   0   3      442.68      490.37     37.45 o 
  -6   0   3     2558.16     2632.01    105.89 o 
  -5   0   3        1.89        6.11      6.24 o 
  -4   0   3     1036.68      946.16     28.79 o 
  -3   0   3     3041.83     2172.75     54.70 o 
  -2   0   3    64017.06    76383.80   1819.47 o 
  -1   0   3     1621.19     1854.00     39.22 o 
   0   0   3     1034.70      865.04     24.54 o 
   1   0   3    39358.73    40172.25    909.07 o 
   2   0   3     5412.38     5570.53    189.57 o 
   3   0   3    26925.39    25338.88    820.90 o 
   4   0   3      920.67      914.24     45.22 o 
   5   0   3     1434.81     1255.47     59.67 o 
   6   0   3     3779.42     4066.78    153.98 o 
   7   0   3     3737.08     3755.22    147.79 o 
   8   0   3     4497.26     4806.25    132.21 o 
   9   0   3     1919.18     2202.26    105.42 o 
  10   0   3       97.53       70.69     27.79 o 
  11   0   3      408.80      397.33     48.47 o 
 -10   1   3     1721.05     1735.58     96.58 o 
  -9   1   3      247.07      251.48     37.08 o 
  -8   1   3     2131.96     2055.15     97.40 o 
  -7   1   3     1492.62     1401.10     71.47 o 
  -6   1   3    14024.15    14235.47    477.24 o 
  -5   1   3     7045.40     7400.07    256.64 o 
  -4   1   3     5142.13     5426.00    129.73 o 
  -3   1   3      536.34      705.22     36.66 o 
  -2   1   3     4639.33     3944.65    136.86 o 
  -1   1   3    40802.62    46274.34   3210.61 o 
   0   1   3     1446.20     1444.53     52.12 o 
   1   1   3    54825.94    56047.34   1265.70 o 
   2   1   3      548.72      531.36     19.71 o 
   3   1   3     3242.59     3373.65    122.02 o 
   4   1   3     8825.46     8364.07    282.94 o 
   5   1   3   251964.70   224784.64   7156.71 o 
   6   1   3     8179.38     8713.11    301.63 o 
   7   1   3       43.88       50.17     17.31 o 
   8   1   3      130.22      126.86     26.47 o 
   9   1   3      421.18      443.73     41.19 o 
  10   1   3     5942.91     6311.31    241.06 o 
  11   1   3     2281.28     2098.25    108.43 o 
 -10   2   3      670.02      577.98     57.23 o 
  -9   2   3     5259.20     5503.32    218.99 o 
  -8   2   3    21352.65    22495.10    752.73 o 
  -7   2   3        1.27        2.65     17.42 o 
  -6   2   3        4.05        0.00     13.78 o 
  -5   2   3    23441.44    25600.78    836.34 o 
  -4   2   3    41472.41    45193.76   1023.18 o 
  -3   2   3      843.50      563.74     18.16 o 
  -2   2   3     7851.66     8278.32    192.37 o 
  -1   2   3     1634.64     1700.29     43.77 o 
   0   2   3     6618.49     6667.60    156.05 o 
   1   2   3     7616.39     7166.89    169.21 o 
   2   2   3     9449.66     9853.83    191.16 o 
   3   2   3     9858.00     9639.33    232.51 o 
   4   2   3       43.03       77.31     14.12 o 
   5   2   3    27190.71    28471.13    925.86 o 
   6   2   3     1566.89     1633.32     75.44 o 
   7   2   3     1924.62     1842.81     84.95 o 
   8   2   3    18756.18    19458.20    652.27 o 
   9   2   3     1939.48     2127.66     89.06 o 
  10   2   3       87.90       65.40     23.60 o 
 -10   3   3      157.44      100.05     33.09 o 
  -9   3   3      612.45      490.32     50.82 o 
  -8   3   3     1842.82     2006.00    102.69 o 
  -7   3   3     1215.41     1275.56     73.46 o 
  -6   3   3     1751.53     1897.09     90.58 o 
  -5   3   3     1679.61     1838.72     85.96 o 
  -4   3   3     8770.46     9142.08    225.86 o 
  -3   3   3        0.94       22.20      5.72 o 
  -2   3   3        7.59       97.47     28.28 o 
  -1   3   3   130590.03   185649.88   4167.06 o 
   0   3   3    18397.50    17691.43    404.73 o 
   1   3   3        2.57       35.21      7.01 o 
   2   3   3      192.28      216.90     10.07 o 
   3   3   3     3963.62     4491.94     91.59 o 
   4   3   3     2010.47     2183.68     62.75 o 
   5   3   3     5988.58     5419.15    140.55 o 
   6   3   3        0.60       21.76     12.73 o 
   7   3   3     4359.19     4489.28    125.25 o 
   8   3   3      144.65      484.74     44.46 o 
   9   3   3     3116.84     3245.56     81.13 o 
  10   3   3      934.32     1062.71     79.10 o 
  11   3   3      257.12      311.61     50.10 o 
  12   3   3     1663.32     1881.93    128.23 o 
 -10   4   3     5308.52     5290.10    227.08 o 
  -9   4   3        0.04        0.00     23.92 o 
  -8   4   3      342.47      330.16     42.39 o 
  -7   4   3     2311.00     2227.66    108.03 o 
  -6   4   3     2115.33     2370.80    108.59 o 
  -5   4   3      471.69      617.48     45.86 o 
  -4   4   3       28.24       41.19     15.05 o 
  -3   4   3      173.65      209.43     13.74 o 
  -2   4   3     1139.58     1202.49     37.04 o 
  -1   4   3    55222.99    64495.38   1454.86 o 
   0   4   3    41456.19    49711.79   1123.45 o 
   1   4   3     3363.30     3953.10     98.90 o 
   2   4   3     5292.60     5632.65    114.08 o 
   3   4   3      190.43      261.00     23.02 o 
   4   4   3     2432.60     2544.79     93.68 o 
   5   4   3     7665.18     7673.35    193.76 o 
   6   4   3     1046.17     1213.08    104.29 o 
   7   4   3     2964.19     2814.45     86.00 o 
   8   4   3        9.35       20.99     13.17 o 
   9   4   3      785.45      900.24     44.26 o 
  10   4   3     1564.72     1416.17     61.16 o 
  11   4   3     1940.37     1996.34    118.19 o 
  12   4   3        1.65        0.00     28.55 o 
  -9   5   3     5312.57     5310.94    225.42 o 
  -8   5   3     2145.17     2015.32    109.30 o 
  -7   5   3     3105.07     3207.83    144.66 o 
  -6   5   3     1832.96     1748.50     91.75 o 
  -5   5   3        3.92        8.49     19.51 o 
  -4   5   3     6548.04     6680.34    242.78 o 
  -3   5   3       24.06       16.41     12.46 o 
  -2   5   3     1206.45     1382.63     43.22 o 
  -1   5   3     1753.72     1718.56     50.27 o 
   0   5   3      137.93      212.52     14.74 o 
   1   5   3     3892.82     3319.06     86.01 o 
   2   5   3     1528.72     1894.31     56.02 o 
   3   5   3      391.14      295.11     13.86 o 
   4   5   3     1643.90     1956.14     46.24 o 
   5   5   3       25.20       46.39     10.67 o 
   6   5   3     7229.64     6966.35    181.12 o 
   7   5   3    28653.53    27446.45   1247.91 o 
   8   5   3     2764.44     2557.98     89.36 o 
   9   5   3      828.57      842.91     44.80 o 
  10   5   3        1.04       39.00     17.97 o 
  11   5   3      611.43      645.28     62.97 o 
  -9   6   3        0.61        0.00     30.32 o 
  -8   6   3     1840.08     2065.49    114.81 o 
  -7   6   3        9.74        4.74     25.25 o 
  -6   6   3    34854.87    39475.13   1298.17 o 
  -5   6   3        2.50       21.83     20.95 o 
  -4   6   3      164.20      149.72     28.02 o 
  -3   6   3     3358.12     3585.40     97.21 o 
  -2   6   3    29022.83    34432.11    787.48 o 
  -1   6   3    10872.37    12151.78    287.04 o 
   0   6   3     7735.26     8001.36    193.29 o 
   1   6   3     1178.18     1188.96     39.90 o 
   2   6   3       35.74       63.09     39.31 o 
   3   6   3     5684.27     5778.21    120.70 o 
   4   6   3     7194.10     6924.45    141.21 o 
   5   6   3     2901.46     2931.72     85.63 o 
   6   6   3       46.39       46.42     13.24 o 
   7   6   3        9.92       23.55     12.27 o 
   8   6   3     3897.96     3595.43    108.72 o 
   9   6   3     2540.98     2388.54     83.66 o 
  10   6   3    11166.40    11203.18    295.51 o 
  -8   7   3      425.92      501.54     57.85 o 
  -7   7   3        6.69       67.69     31.86 o 
  -6   7   3      357.41      361.31     45.92 o 
  -5   7   3      484.86      570.85     50.37 o 
  -4   7   3    12160.76    12837.23    445.91 o 
  -3   7   3     2489.74     2663.58     78.62 o 
  -2   7   3      982.62      942.55     38.84 o 
  -1   7   3       29.11       30.28     11.42 o 
   0   7   3        6.22       51.93     29.66 o 
   1   7   3    92720.40   103830.07   2343.20 o 
   2   7   3     5348.75     5158.67    134.14 o 
   3   7   3      153.49      155.78     17.75 o 
   4   7   3     1195.87     1138.16     45.38 o 
   5   7   3    11355.34    10656.25    267.70 o 
   6   7   3     1809.77     1872.83     64.12 o 
   7   7   3     3892.24     3662.08    108.58 o 
   8   7   3       19.06       21.51     13.09 o 
   9   7   3      190.70      161.26     22.02 o 
  10   7   3      220.76      199.15     37.07 o 
  -7   8   3        4.53        0.00     26.46 o 
  -6   8   3     1845.74     1815.54    102.97 o 
  -5   8   3      293.41      312.67     41.06 o 
  -4   8   3       74.01       71.13     26.69 o 
  -3   8   3    11407.15    11864.84    413.55 o 
  -2   8   3     5998.19     6335.30    162.92 o 
  -1   8   3     3707.19     4156.47    112.77 o 
   0   8   3      116.18      162.15     40.21 o 
   1   8   3     2235.78     2332.21     71.17 o 
   2   8   3     2048.07     2070.79     77.91 o 
   3   8   3     6792.17     6668.78    244.58 o 
   4   8   3     2192.10     2431.56     76.92 o 
   5   8   3     3684.37     3618.82    106.05 o 
   6   8   3        0.75       39.17     13.85 o 
   7   8   3     1401.41     1372.86     54.61 o 
   8   8   3    13493.59    12998.23    331.54 o 
   9   8   3     6058.90     5436.69    223.45 o 
  10   8   3        4.91        4.52     22.16 o 
  11   8   3      172.39      244.00     43.57 o 
  -6   9   3     3360.72     3475.83    163.19 o 
  -5   9   3     6560.44     6383.25    252.54 o 
  -4   9   3     4201.26     4041.85    171.49 o 
  -3   9   3        5.00       20.07     21.28 o 
  -2   9   3      343.48      325.68     24.93 o 
  -1   9   3     4313.47     4260.16    117.96 o 
   0   9   3        1.66        3.77     12.39 o 
   1   9   3     1409.76     1407.41     52.11 o 
   2   9   3      131.97      189.63     29.01 o 
   3   9   3     4775.29     5219.24    203.01 o 
   4   9   3     2631.89     2372.19    112.41 o 
   5   9   3     9105.52     8526.37    223.54 o 
   6   9   3     1057.86     1054.50     47.07 o 
   7   9   3      414.03      400.35     29.64 o 
   8   9   3     1732.43     1715.29     98.30 o 
   9   9   3    10459.90     9765.62    368.31 o 
  10   9   3        3.10       24.25     23.37 o 
  -5  10   3     1552.05     1453.16     91.09 o 
  -4  10   3    11221.43    10915.43    395.51 o 
  -3  10   3      219.08      199.93     33.76 o 
  -2  10   3      802.85      786.33     39.97 o 
  -1  10   3      695.77      844.83     42.48 o 
   0  10   3     9476.01     9569.89    239.87 o 
   1  10   3     1339.63     1421.57     79.48 o 
   2  10   3     1188.97     1206.27     73.45 o 
   3  10   3     4462.65     4654.69    189.38 o 
   4  10   3        0.11        0.00     18.74 o 
   5  10   3      528.34      468.31     48.61 o 
   6  10   3     1171.72     1217.51     52.83 o 
   7  10   3     1544.37     1586.72     95.46 o 
   8  10   3      931.54      839.38     69.68 o 
   9  10   3       43.88       70.24     28.67 o 
  10  10   3       15.00       25.69     28.89 o 
  -4  11   3      295.66      260.32     43.26 o 
  -3  11   3     3749.05     3676.03    161.88 o 
  -2  11   3     5320.50     5387.36    212.45 o 
  -1  11   3      496.62      530.42     64.06 o 
   0  11   3      241.26      236.25     34.98 o 
   1  11   3       17.44       30.43     24.04 o 
   2  11   3      549.32      503.78     48.72 o 
   3  11   3    24488.38    26271.97    885.27 o 
   4  11   3     9634.13     9399.44    350.60 o 
   5  11   3     1260.25     1313.13     85.39 o 
   6  11   3      170.06      125.43     34.42 o 
   7  11   3     2721.41     2642.43    138.88 o 
   8  11   3      944.17      932.96     75.54 o 
   9  11   3     2227.58     2102.35    124.24 o 
  -3  12   3      698.64      662.63     58.78 o 
  -1  12   3     1980.75     2067.18    107.43 o 
   0  12   3     3266.51     3364.30    152.62 o 
   1  12   3     2077.88     2139.35    111.83 o 
   2  12   3      874.23      913.01     69.34 o 
   3  12   3       61.04       95.49     31.32 o 
   4  12   3        0.02        0.00     20.95 o 
   5  12   3     2574.51     2553.99    133.02 o 
   6  12   3     1197.98     1419.73     94.31 o 
   7  12   3     5636.88     5828.04    251.25 o 
   8  12   3       13.24        9.37     24.26 o 
   0  13   3       28.23       28.89     27.12 o 
   1  13   3     4423.01     4807.72    206.57 o 
   2  13   3      333.69      327.35     48.45 o 
   3  13   3     6145.38     6251.29    256.77 o 
   4  13   3     1078.15     1115.12     83.31 o 
   5  13   3        1.04       23.81     26.02 o 
   6  13   3      406.28      577.67     63.36 o 
  -2 -13   4      844.45      837.91     75.39 o 
  -1 -13   4       20.39       39.36     32.97 o 
  -5 -12   4      169.50      140.97     42.58 o 
  -4 -12   4       32.89        0.00     28.34 o 
  -3 -12   4     1586.27     1515.69     99.52 o 
  -2 -12   4      853.24      849.01     70.43 o 
  -1 -12   4      502.06      376.02     48.59 o 
   0 -12   4      122.59      207.24     39.26 o 
   1 -12   4      177.94      258.13     43.35 o 
   2 -12   4     2360.82     1927.42    110.75 o 
  -7 -11   4     2091.39     2010.72    119.86 o 
  -6 -11   4     3152.33     3068.28    114.12 o 
  -5 -11   4     2563.45     2555.50     99.66 o 
  -4 -11   4     4892.52     4922.08    217.50 o 
  -3 -11   4       66.52      111.60     33.41 o 
  -2 -11   4      867.82      835.39     67.57 o 
  -1 -11   4     1815.75     1688.64     98.76 o 
   0 -11   4      104.48      116.35     32.87 o 
   1 -11   4      827.18      790.44     64.02 o 
   2 -11   4        6.81        8.82     22.38 o 
   3 -11   4     1777.49     1688.23     96.93 o 
   4 -11   4     3271.54     2876.01    139.82 o 
  -8 -10   4       10.53       36.23     22.76 o 
  -7 -10   4      174.21      158.29     29.05 o 
  -6 -10   4      336.43      339.84     36.10 o 
  -5 -10   4     1499.71     1501.37     73.93 o 
  -4 -10   4    14613.02    14272.21    372.26 o 
  -3 -10   4      510.42      538.28     53.57 o 
  -2 -10   4      250.39      294.53     41.49 o 
  -1 -10   4      130.11      160.82     35.30 o 
   0 -10   4     8118.65     7624.78    288.29 o 
   1 -10   4     1548.49     1403.87     83.06 o 
   2 -10   4      104.86       82.72     28.45 o 
   3 -10   4      610.35      643.64     72.09 o 
   4 -10   4        9.42        2.39     16.88 o 
   5 -10   4     1149.39     1035.20     52.90 o 
   6 -10   4     1075.85     1012.75     77.77 o 
  -9  -9   4      521.08      509.30     61.07 o 
  -8  -9   4     4272.05     4191.39    163.02 o 
  -7  -9   4     4208.05     4033.98    134.15 o 
  -6  -9   4      116.08      191.28     51.56 o 
  -5  -9   4       11.23       26.08     20.01 o 
  -4  -9   4       29.53       31.81     22.27 o 
  -3  -9   4     4497.51     4676.81    141.66 o 
  -2  -9   4     9856.44    10373.41    376.90 o 
  -1  -9   4     3992.67     4015.72    169.36 o 
   0  -9   4      672.93      654.72     53.62 o 
   1  -9   4       56.08       95.28     27.13 o 
   2  -9   4        0.16       10.96     12.97 o 
   3  -9   4    22301.93    22135.60    525.80 o 
   4  -9   4    13432.21    12571.63    313.48 o 
   5  -9   4     1122.00      973.69     48.49 o 
   6  -9   4      270.95      192.22     39.50 o 
   7  -9   4     1578.22     1300.68     92.19 o 
  -9  -8   4     4607.68     4670.41    215.30 o 
  -8  -8   4       16.57       26.16     22.99 o 
  -7  -8   4      206.65      230.59     29.05 o 
  -6  -8   4    18848.44    18747.73    472.43 o 
  -5  -8   4     1705.85     1698.50     69.23 o 
  -4  -8   4     3246.75     3227.03    105.32 o 
  -3  -8   4      327.34      387.16     31.08 o 
  -2  -8   4      693.78      653.16     53.92 o 
  -1  -8   4     4486.01     4322.02    174.73 o 
   0  -8   4     4136.92     3879.42    159.61 o 
   1  -8   4     7511.00     7368.45    186.90 o 
   2  -8   4      138.53      185.67     66.85 o 
   3  -8   4      118.47      173.11     21.01 o 
   4  -8   4      980.50      909.13     44.22 o 
   5  -8   4     3732.44     3496.90    107.53 o 
   6  -8   4     3264.47     3217.11    103.85 o 
   7  -8   4    11816.45    11273.07    419.04 o 
   8  -8   4        7.65       11.14     31.86 o 
 -10  -7   4      167.02      144.06     38.72 o 
  -9  -7   4      237.59      224.20     42.70 o 
  -8  -7   4     6226.98     6380.27    267.64 o 
  -7  -7   4       94.92      118.21     22.83 o 
  -6  -7   4      428.81      443.49     34.52 o 
  -5  -7   4      366.43      493.95     86.85 o 
  -4  -7   4     1340.29     1478.61     59.57 o 
  -3  -7   4    21445.58    20664.05    507.04 o 
  -2  -7   4    38699.16    36568.59    874.65 o 
  -1  -7   4       23.66       59.76     21.50 o 
   0  -7   4       17.89       25.54     30.05 o 
   1  -7   4     3947.97     3822.30    104.63 o 
   2  -7   4     1128.41     1090.74     43.28 o 
   3  -7   4    14023.21    13419.79    324.65 o 
   4  -7   4     3968.27     3961.61    120.74 o 
   5  -7   4      265.14      231.47     31.84 o 
   6  -7   4      692.45      670.92     39.37 o 
   7  -7   4      116.51      142.72     36.18 o 
   8  -7   4     1360.88     1289.06     90.70 o 
 -10  -6   4      492.21      424.36     55.65 o 
  -9  -6   4       34.06       22.49     25.91 o 
  -8  -6   4        4.34       20.84     24.25 o 
  -7  -6   4     1717.03     1733.83     68.12 o 
  -6  -6   4     5840.54     5842.09    164.48 o 
  -5  -6   4     4715.41     4942.84    142.10 o 
  -4  -6   4     1105.47     1005.22     46.13 o 
  -3  -6   4       53.53       22.34     13.77 o 
  -2  -6   4    22446.67    21263.48    517.11 o 
  -1  -6   4      834.80      920.78     78.93 o 
   0  -6   4      303.50      361.03     35.12 o 
   1  -6   4    12682.64    12022.00    411.76 o 
   2  -6   4      804.93      844.69     53.48 o 
   3  -6   4     1293.07     1202.21     46.94 o 
   4  -6   4       94.98      139.35     19.76 o 
   5  -6   4    40398.62    40345.62    932.36 o 
   6  -6   4     1642.83     1618.71     62.01 o 
   7  -6   4        2.96        0.00     22.38 o 
   8  -6   4       20.83        0.00     22.60 o 
   9  -6   4       40.19       72.00     34.40 o 
 -10  -5   4       74.15      101.56     36.06 o 
  -9  -5   4      100.64      291.38     48.42 o 
  -8  -5   4    11930.53    11835.70    454.94 o 
  -7  -5   4       37.95       97.94     55.13 o 
  -6  -5   4     2554.61     2638.74     86.20 o 
  -5  -5   4     9899.12     9751.17    250.63 o 
  -4  -5   4    12416.37    12124.53    304.43 o 
  -3  -5   4     3724.10     3737.13    107.94 o 
  -2  -5   4      447.81      590.02     30.34 o 
  -1  -5   4       44.32       12.92     11.03 o 
   0  -5   4     7992.46     7468.13    263.06 o 
   1  -5   4      885.04      728.66     45.68 o 
   2  -5   4    10446.62     9945.38    343.22 o 
   3  -5   4     1933.67     1651.13     80.34 o 
   4  -5   4      642.50      599.28     45.57 o 
   5  -5   4    37161.29    39531.02   1042.25 o 
   6  -5   4     7716.31     7479.40    195.16 o 
   7  -5   4     3357.32     3393.05    104.78 o 
   8  -5   4     2058.97     2332.96    123.62 o 
   9  -5   4       32.83       56.89     35.28 o 
  10  -5   4       82.31       78.85     38.16 o 
 -10  -4   4       21.67       26.24     31.75 o 
  -9  -4   4      847.84      946.60     75.64 o 
  -8  -4   4    12305.94    11687.06    448.27 o 
  -7  -4   4     7916.97     7820.97    311.37 o 
  -6  -4   4     3537.90     3483.63    160.16 o 
  -5  -4   4       52.76       74.70     15.15 o 
  -4  -4   4    39499.06    37790.32   1311.13 o 
  -3  -4   4      515.28      605.66     23.47 o 
  -2  -4   4    12873.32    12657.07    311.26 o 
  -1  -4   4    16359.32    15604.54    583.77 o 
   0  -4   4      983.64     1049.87     39.66 o 
   1  -4   4     5689.36     5506.01    197.89 o 
   2  -4   4     5887.56     5463.52    198.39 o 
   3  -4   4     9966.00    10982.32    375.84 o 
   4  -4   4    10463.27    10696.80    369.27 o 
   5  -4   4     1491.37     1521.91     78.09 o 
   6  -4   4      354.00      360.32     38.76 o 
   7  -4   4     9601.47     9751.29    247.71 o 
   8  -4   4     1511.06     1446.46     88.15 o 
   9  -4   4    11145.94    11351.73    419.09 o 
  10  -4   4        5.82        0.22     29.55 o 
 -11  -3   4     1786.38     1787.65    116.52 o 
 -10  -3   4       28.75       15.55     27.45 o 
  -9  -3   4       66.53       42.90     26.36 o 
  -8  -3   4       34.08       63.84     26.57 o 
  -7  -3   4      100.38      148.35     30.66 o 
  -6  -3   4    10846.80    10760.78    488.64 o 
  -5  -3   4     1696.75     1711.22     44.83 o 
  -4  -3   4     6365.31     6144.81    125.71 o 
  -3  -3   4      313.80      308.08     14.06 o 
  -2  -3   4     5049.47     4886.30    113.13 o 
  -1  -3   4    57578.44    48577.59    918.98 o 
   0  -3   4   125587.30   114679.94   2671.66 o 
   1  -3   4     7496.19     7434.70    257.27 o 
   2  -3   4     4012.19     4220.32    156.22 o 
   3  -3   4    13284.93    14400.62    482.94 o 
   4  -3   4     1541.51     1203.36     63.89 o 
   5  -3   4    12321.83    12483.07    426.81 o 
   6  -3   4      126.25      144.18     27.69 o 
   7  -3   4       11.18       10.69     20.51 o 
   8  -3   4     1032.69     1127.49     50.62 o 
   9  -3   4     1312.56     1216.66     81.31 o 
  10  -3   4     1480.88     1575.14    100.50 o 
  11  -3   4     3719.90     3746.00    180.14 o 
 -11  -2   4       45.59       53.81     31.09 o 
 -10  -2   4     9181.59     8897.35    363.28 o 
  -9  -2   4    10956.71    10290.92    404.31 o 
  -8  -2   4     2659.25     2587.93    132.14 o 
  -7  -2   4     1385.86     1522.64     54.04 o 
  -6  -2   4      183.80      157.88     16.25 o 
  -5  -2   4       58.00       59.36      8.25 o 
  -4  -2   4     6773.97     6068.80    123.10 o 
  -3  -2   4     3773.65     3973.44     83.48 o 
  -2  -2   4      515.43      250.00     34.13 o 
  -1  -2   4       85.32      214.12     16.09 o 
   0  -2   4     2246.40     1888.21     43.52 o 
   1  -2   4    13587.14    14123.25    467.79 o 
   2  -2   4     5334.31     4857.39    174.85 o 
   3  -2   4     7118.54     6045.60    214.54 o 
   4  -2   4      366.29      339.32     31.83 o 
   5  -2   4      939.16      918.74     54.21 o 
   6  -2   4     7747.75     7399.75    265.70 o 
   7  -2   4    39351.57    39403.33   1286.01 o 
   8  -2   4     1073.49     1072.84     66.78 o 
   9  -2   4      127.91      123.32     31.55 o 
  10  -2   4       40.48       35.39     26.57 o 
  11  -2   4        0.04       23.48     31.42 o 
 -11  -1   4      846.04      898.59     81.14 o 
 -10  -1   4       72.74      116.89     36.06 o 
  -9  -1   4      597.52      558.96     57.12 o 
  -8  -1   4     4112.47     4245.35    162.59 o 
  -7  -1   4     4869.04     4630.74    170.83 o 
  -6  -1   4    31602.88    34554.19   1114.09 o 
  -5  -1   4     2188.55     2132.58     57.89 o 
  -4  -1   4        0.29       32.10     10.39 o 
  -3  -1   4      799.26     1169.21     37.63 o 
  -2  -1   4    11749.20    12057.30    232.58 o 
  -1  -1   4     6846.50     6307.96    125.76 o 
   0  -1   4     3716.27     4036.92     83.01 o 
   1  -1   4      114.51      133.82     10.61 o 
   2  -1   4     6656.08     6336.13    219.24 o 
   3  -1   4    12413.11    11395.32    383.24 o 
   4  -1   4      106.63      384.19     30.67 o 
   5  -1   4     2630.63     2388.08    100.54 o 
   6  -1   4       26.77       58.44     19.08 o 
   7  -1   4     5189.74     4721.92    182.36 o 
   8  -1   4     1138.93     1296.33     73.90 o 
   9  -1   4     2445.85     2412.91    116.86 o 
  10  -1   4     9420.71     9404.15    349.35 o 
  11  -1   4     3303.96     3532.83    167.40 o 
  -9   0   4      903.27      922.26     60.72 o 
  -8   0   4       37.44       40.25     20.62 o 
  -7   0   4      224.02      223.14     27.04 o 
  -6   0   4      429.59      453.53     36.24 o 
  -5   0   4      561.92      629.64     38.27 o 
  -4   0   4     7036.85     7317.40    171.83 o 
  -3   0   4     1241.61     1253.18     33.93 o 
  -2   0   4     2307.61     2570.28     64.12 o 
  -1   0   4    10089.69     9735.51    188.39 o 
   0   0   4    12136.14    11525.85    222.92 o 
   1   0   4   114282.00   110496.66   2593.21 o 
   2   0   4    14179.62    13464.74    430.60 o 
   3   0   4     1041.94      920.98     46.00 o 
   4   0   4     3201.16     3469.97    129.59 o 
   5   0   4     4993.10     4951.58    180.30 o 
   6   0   4     3240.52     3189.37    127.66 o 
   7   0   4     3166.63     3195.16    131.58 o 
   8   0   4      699.13      804.87     56.40 o 
   9   0   4     1144.29     1156.99     51.00 o 
  10   0   4        6.26        0.00     20.29 o 
  11   0   4     5664.81     5937.91    239.83 o 
 -10   1   4        5.05        0.00     20.51 o 
  -9   1   4     1808.86     1914.16     97.87 o 
  -8   1   4     4509.83     4660.09    182.62 o 
  -7   1   4       73.78       50.62     19.30 o 
  -6   1   4      631.21      667.71     44.34 o 
  -5   1   4     1497.17     1668.72     75.03 o 
  -4   1   4     5826.82     6061.22    211.05 o 
  -3   1   4     7696.87     7541.95    255.87 o 
  -2   1   4      502.90      464.46     26.58 o 
  -1   1   4     4934.58     4907.05    125.65 o 
   0   1   4      229.04      242.57     14.21 o 
   1   1   4    44274.76    44917.03    852.09 o 
   2   1   4   135577.09   126582.58   2848.38 o 
   3   1   4      432.59      346.83     26.47 o 
   4   1   4     2546.31     2821.08    108.07 o 
   5   1   4       16.66       30.32     16.21 o 
   6   1   4    15450.65    16799.18    560.41 o 
   7   1   4    13914.53    14814.22    501.10 o 
   8   1   4      270.85      414.04     41.28 o 
   9   1   4      829.27      947.67     66.70 o 
  10   1   4        0.07        0.00     16.65 o 
  11   1   4     1279.98     1386.87     84.93 o 
 -10   2   4      101.41      156.71     34.63 o 
  -9   2   4      111.72      122.42     30.55 o 
  -8   2   4     8103.73     8420.45    306.97 o 
  -7   2   4    24235.72    26941.20    889.16 o 
  -6   2   4     8544.69     9337.01    326.21 o 
  -5   2   4     2330.60     2388.89    100.78 o 
  -4   2   4     2250.43     2556.69    102.59 o 
  -3   2   4     2961.29     2555.38     98.96 o 
  -2   2   4    18516.35    19276.08    441.73 o 
  -1   2   4     3504.66     3735.07     91.51 o 
   0   2   4     7182.74     7466.04    175.06 o 
   1   2   4      106.01       88.68      9.49 o 
   2   2   4     1282.69     1265.91     29.45 o 
   3   2   4    11388.70    11084.01    259.78 o 
   4   2   4     1659.50     1597.80     68.94 o 
   5   2   4    78928.89    79340.70   2542.74 o 
   6   2   4    12366.05    12831.87    434.16 o 
   7   2   4       91.52       73.79     20.63 o 
   8   2   4     2511.37     2631.74    117.41 o 
   9   2   4    36005.98    37501.05   1232.28 o 
  10   2   4     6095.26     5893.90    225.23 o 
 -10   3   4     2401.20     2294.10    121.31 o 
  -9   3   4     2773.26     3189.54    147.35 o 
  -8   3   4      600.30      646.82     53.81 o 
  -7   3   4       73.94      129.36     27.90 o 
  -6   3   4     2190.54     2128.11     99.53 o 
  -5   3   4    31129.68    33686.30   1097.31 o 
  -4   3   4   123382.75   168307.38   5351.06 o 
  -3   3   4     1713.96     1409.17     43.65 o 
  -2   3   4        0.43        0.00      5.36 o 
  -1   3   4     5837.52     6361.07    150.75 o 
   0   3   4    51927.88    54514.89   1230.62 o 
   1   3   4    13440.03    14119.51    327.29 o 
   2   3   4    16780.44    13954.14    442.01 o 
   3   3   4     1452.87     1605.88     37.66 o 
   4   3   4      101.73      108.67     10.78 o 
   5   3   4     5279.86     5168.97    134.33 o 
   6   3   4     5784.18     5416.50    143.75 o 
   7   3   4    13555.64    13222.60    451.45 o 
   8   3   4       89.59       95.18     24.15 o 
   9   3   4       69.49       68.70     23.60 o 
  10   3   4      716.70      795.85     45.65 o 
  11   3   4     1343.78     1544.61    104.55 o 
  -9   4   4      446.10      487.02     53.11 o 
  -8   4   4     3757.50     3843.67    166.80 o 
  -7   4   4     4399.85     4443.18    181.30 o 
  -6   4   4     1945.38     2030.44     98.38 o 
  -5   4   4      102.31       88.79     22.94 o 
  -4   4   4     4402.62     4473.69    170.09 o 
  -3   4   4     3692.95     3874.84     97.99 o 
  -2   4   4    21920.19    24807.12    566.77 o 
  -1   4   4    12568.77    14282.78    330.26 o 
   0   4   4     1002.28      781.34     27.26 o 
   1   4   4       27.58      128.52     14.67 o 
   2   4   4       44.38      180.99     18.53 o 
   3   4   4    13075.70    12249.41    238.52 o 
   4   4   4    18273.72    16266.42    313.87 o 
   5   4   4     1102.11      988.84     56.17 o 
   6   4   4       25.99       42.19     11.22 o 
   7   4   4     3373.93     3327.92     97.73 o 
   8   4   4      186.37      171.23     19.53 o 
   9   4   4     3539.25     3556.12    109.90 o 
  10   4   4      141.43      159.89     29.40 o 
  11   4   4      261.57      270.79     45.46 o 
  -9   5   4     3843.28     3929.00    180.36 o 
  -8   5   4       88.23      102.12     32.20 o 
  -7   5   4        0.31        0.00     20.84 o 
  -6   5   4    17379.25    19021.05    645.02 o 
  -5   5   4       97.46      165.33     28.79 o 
  -4   5   4     2059.71     2315.80    103.56 o 
  -3   5   4      114.43      138.41     12.88 o 
  -2   5   4     2018.79     2266.14     63.21 o 
  -1   5   4     2050.13     1990.74     56.93 o 
   0   5   4      167.96      191.57     13.78 o 
   1   5   4     4923.26     5694.58    140.71 o 
   2   5   4      149.86       66.56     10.89 o 
   3   5   4     2755.65     2896.48     64.79 o 
   4   5   4    12031.35    10547.03    207.70 o 
   5   5   4     7023.97     6622.93    169.30 o 
   6   5   4     1614.25     1599.46     54.59 o 
   7   5   4     4077.16     3831.50    110.63 o 
   8   5   4      718.13      689.81     36.75 o 
   9   5   4      766.66      745.70     40.38 o 
  10   5   4     2334.92     2446.44     87.31 o 
  -8   6   4     2273.12     2125.02    117.30 o 
  -7   6   4      216.28      229.60     38.73 o 
  -6   6   4      815.63      921.23     66.80 o 
  -5   6   4     4131.04     4422.55    178.95 o 
  -4   6   4     2899.74     3059.99    130.56 o 
  -3   6   4     4471.57     4595.37    119.35 o 
  -2   6   4    14394.40    15165.71    355.75 o 
  -1   6   4      761.25      733.63     30.08 o 
   0   6   4     3280.40     3259.89     87.34 o 
   1   6   4       30.12       32.66     13.29 o 
   2   6   4      287.74      303.01     23.36 o 
   3   6   4     5721.70     5497.86    141.88 o 
   4   6   4       88.65      108.31     17.34 o 
   5   6   4     2125.34     2141.18     51.65 o 
   6   6   4     2666.07     2415.86     89.53 o 
   7   6   4     2659.97     2595.96     81.74 o 
   8   6   4     1564.17     1481.80     57.32 o 
   9   6   4      820.29      906.17     44.96 o 
  10   6   4      316.95      342.26     42.93 o 
  11   6   4    12983.01    13028.57    472.50 o 
  -8   7   4     1620.73     1781.50    107.16 o 
  -7   7   4     8148.28     7874.23    303.99 o 
  -6   7   4      652.81      665.92     57.02 o 
  -5   7   4        9.43       30.76     24.81 o 
  -4   7   4      479.52      538.64     47.72 o 
  -3   7   4     3269.41     3025.25    128.97 o 
  -2   7   4    18493.63    20392.67    475.72 o 
  -1   7   4     1530.22     1529.05     50.88 o 
   0   7   4     1519.48     1374.92     47.11 o 
   1   7   4      531.09      764.16     42.68 o 
   2   7   4    16541.94    16117.09    381.75 o 
   3   7   4     1365.18     1513.19     54.44 o 
   4   7   4      392.81      389.31     37.49 o 
   5   7   4     6271.49     5764.60    152.63 o 
   6   7   4       68.61      126.01     33.69 o 
   7   7   4     3753.15     3494.73    103.76 o 
   8   7   4     2741.69     2701.79     87.06 o 
   9   7   4     3926.48     3617.71    159.62 o 
  10   7   4      266.24      304.90     41.82 o 
  11   7   4       14.13        0.33     24.59 o 
  -7   8   4      533.26      453.90     55.11 o 
  -6   8   4     4913.52     4827.11    203.34 o 
  -5   8   4       49.90       71.89     29.66 o 
  -4   8   4        3.97        0.00     19.51 o 
  -3   8   4      984.83      909.59     60.44 o 
  -2   8   4      935.55      950.73     39.75 o 
  -1   8   4     1869.77     1853.91     60.20 o 
   0   8   4     9968.41    10378.48    252.64 o 
   1   8   4     3257.94     3540.46     99.05 o 
   2   8   4     5893.10     5839.72    153.33 o 
   3   8   4      284.34      248.01     24.45 o 
   4   8   4       68.50      104.77     24.81 o 
   5   8   4    64353.03    59320.04   1394.77 o 
   6   8   4    16633.89    15510.99    383.42 o 
   7   8   4     3198.78     2949.33     91.94 o 
   8   8   4        0.01       37.37     21.17 o 
   9   8   4     1332.25     1186.41     78.10 o 
  10   8   4      195.98      189.20     36.74 o 
  11   8   4     4823.01     4806.07    213.36 o 
  -6   9   4      275.88      217.93     40.61 o 
  -5   9   4      231.76      223.10     39.17 o 
  -4   9   4    17921.93    18367.57    629.84 o 
  -3   9   4     1009.23     1043.65     66.96 o 
  -2   9   4     2924.09     3202.53    156.10 o 
  -1   9   4      430.38      398.64     27.94 o 
   0   9   4       98.50      182.45     49.19 o 
   1   9   4     6354.10     6628.11    171.46 o 
   2   9   4     4591.74     5096.55    147.72 o 
   3   9   4     7577.01     7887.42    288.70 o 
   4   9   4     2413.88     2576.33    118.87 o 
   5   9   4      106.30      101.47     26.03 o 
   6   9   4     3703.67     3479.66    105.19 o 
   7   9   4     3376.13     3116.00    142.50 o 
   8   9   4     2861.24     2808.22    135.90 o 
   9   9   4     8493.75     8181.86    316.42 o 
  10   9   4        5.96       24.14     24.59 o 
  -5  10   4        3.14       57.00     31.53 o 
  -4  10   4      384.88      382.62     48.13 o 
  -3  10   4      805.37      775.39     59.93 o 
  -2  10   4     1087.20     1035.21     66.64 o 
  -1  10   4     7983.71     8419.21    251.76 o 
   0  10   4    25145.96    27856.18    651.11 o 
   1  10   4        8.59       18.08     19.62 o 
   2  10   4     1176.68     1227.56     73.67 o 
   3  10   4     1855.70     1859.21     97.75 o 
   4  10   4      545.95      583.83     52.04 o 
   5  10   4     3686.12     3631.11    158.92 o 
   6  10   4      522.53      572.10     53.13 o 
   7  10   4       12.50        7.72     20.29 o 
   8  10   4      893.78      878.20     70.11 o 
   9  10   4      109.74       80.29     31.54 o 
  10  10   4      188.45      192.61     40.82 o 
  -4  11   4       14.29       99.34     31.75 o 
  -3  11   4     1224.81     1215.05     78.82 o 
  -2  11   4      131.73      168.09     32.43 o 
  -1  11   4      243.52      289.42     59.03 o 
   0  11   4    11736.38    12219.99    431.67 o 
   1  11   4      133.31      120.12     28.57 o 
   2  11   4     1352.32     1395.67     82.33 o 
   3  11   4     1336.11     1471.15     87.76 o 
   4  11   4     2550.82     2591.55    128.21 o 
   5  11   4     1050.99     1108.16     76.92 o 
   6  11   4      259.66      312.07     43.92 o 
   7  11   4     6419.07     6255.45    257.68 o 
   8  11   4       19.09       35.06     27.23 o 
   9  11   4        0.41        7.61     25.69 o 
  -3  12   4      882.48      829.50     66.22 o 
  -2  12   4      146.08      142.51     33.09 o 
   0  12   4       24.38       16.54     24.81 o 
   1  12   4      246.22      246.06     37.96 o 
   2  12   4     3026.31     3039.37    143.17 o 
   3  12   4       27.98        0.00     19.96 o 
   4  12   4      743.12      680.00     61.01 o 
   5  12   4      252.80      215.39     40.05 o 
   6  12   4       49.76       33.30     25.36 o 
   7  12   4     8439.29     8534.27    337.53 o 
   8  12   4     4326.21     4178.06    196.81 o 
   0  13   4     2589.31     2692.77    133.73 o 
   1  13   4      702.86      777.71     65.42 o 
   2  13   4       72.98       71.68     31.32 o 
   3  13   4      677.14      701.31     64.86 o 
   4  13   4     3048.34     2942.72    148.76 o 
   5  13   4     1432.99     1488.95     98.13 o 
   6  13   4      343.46      272.72     47.79 o 
  -5 -12   5      108.68       99.92     41.80 o 
  -4 -12   5       83.17      142.04     40.69 o 
  -3 -12   5      124.79      118.23     39.37 o 
  -2 -12   5       10.04        4.74     25.03 o 
  -1 -12   5        5.11       12.46     24.48 o 
   0 -12   5     1768.22     1471.24     95.69 o 
   1 -12   5      503.09      395.99     50.58 o 
   2 -12   5     2162.66     2000.77    114.22 o 
  -6 -11   5      434.22      430.41     45.21 o 
  -5 -11   5       25.58       36.66     22.61 o 
  -4 -11   5     9166.97     9482.10    370.62 o 
  -3 -11   5     1649.99     1723.28    105.89 o 
  -2 -11   5     3404.71     3452.55    163.32 o 
  -1 -11   5       79.43       75.43     31.32 o 
   0 -11   5        6.62       13.23     23.26 o 
   1 -11   5     1215.71     1012.55     72.40 o 
   2 -11   5     3252.61     3142.62    148.13 o 
   3 -11   5     2488.61     2178.65    117.37 o 
   4 -11   5      708.85      761.99     64.75 o 
  -8 -10   5       29.82       47.42     27.67 o 
  -7 -10   5       47.38      115.89     41.57 o 
  -6 -10   5     3930.30     3776.98    131.37 o 
  -5 -10   5       11.17       52.09     21.24 o 
  -4 -10   5      986.11     1126.51     60.08 o 
  -3 -10   5     1163.43     1187.72     84.48 o 
  -2 -10   5      847.23      927.04     71.67 o 
  -1 -10   5     3236.74     3467.77    158.01 o 
   0 -10   5    25839.56    25800.70    870.72 o 
   1 -10   5       64.60       62.53     25.58 o 
   2 -10   5      396.33      420.42     46.48 o 
   3 -10   5      501.26      466.84     49.81 o 
   4 -10   5      249.55      219.84     27.07 o 
   5 -10   5     1907.22     1824.79     73.38 o 
  -8  -9   5      534.42      589.42     62.29 o 
  -7  -9   5       40.21       58.95     24.15 o 
  -6  -9   5      279.40      293.41     33.04 o 
  -5  -9   5     1921.96     1799.21     76.12 o 
  -4  -9   5      662.64      738.78     45.91 o 
  -3  -9   5     3206.92     3509.64    115.60 o 
  -2  -9   5     1995.31     1973.15    106.47 o 
  -1  -9   5       34.71       48.52     24.26 o 
   0  -9   5    11628.28    11621.08    414.37 o 
   1  -9   5      124.32      100.60     28.13 o 
   2  -9   5      646.03      627.84     35.55 o 
   3  -9   5     3029.81     2698.23     87.95 o 
   4  -9   5      439.53      489.01     75.09 o 
   5  -9   5      714.36      682.63     42.32 o 
   6  -9   5      833.57      805.03     46.09 o 
   7  -9   5     4290.29     4312.85    197.77 o 
  -9  -8   5     7719.28     7815.45    327.01 o 
  -8  -8   5       43.06       54.91     30.98 o 
  -7  -8   5     1654.93     1716.73     75.16 o 
  -6  -8   5     5616.04     5418.57    163.95 o 
  -5  -8   5      140.75      183.08     32.93 o 
  -4  -8   5     1809.98     1901.67     75.04 o 
  -3  -8   5    15235.75    15265.60    388.42 o 
  -2  -8   5     3853.36     4051.27    124.71 o 
  -1  -8   5     2099.37     1997.67    100.37 o 
   0  -8   5      578.74      517.84     47.31 o 
   1  -8   5      247.66      251.61     21.70 o 
   2  -8   5     4969.51     4777.23    131.24 o 
   3  -8   5     2213.80     2046.57     70.70 o 
   4  -8   5     5731.45     5523.98    152.70 o 
   5  -8   5       12.07       16.95     16.13 o 
   6  -8   5      160.03      140.92     31.71 o 
   7  -8   5     8940.74     8683.92    336.91 o 
   8  -8   5     8083.31     7619.76    308.79 o 
  -9  -7   5        0.33        2.43     25.14 o 
  -8  -7   5        7.57        0.00     22.49 o 
  -7  -7   5     1660.62     1664.42     85.69 o 
  -6  -7   5    21855.03    21067.35    563.78 o 
  -5  -7   5    17270.93    16343.36    412.83 o 
  -4  -7   5       49.68       53.22     17.31 o 
  -3  -7   5       25.26       59.78     18.43 o 
  -2  -7   5    15060.79    14804.49    372.43 o 
  -1  -7   5    12365.21    11953.86    417.95 o 
   0  -7   5    10559.11    10265.39    363.29 o 
   1  -7   5      205.97      229.54     32.33 o 
   2  -7   5      195.55      192.09     20.11 o 
   3  -7   5      233.66      233.42     48.34 o 
   4  -7   5     2471.98     2258.14     75.75 o 
   5  -7   5     1336.62     1231.53     52.70 o 
   6  -7   5      952.49      926.55     46.62 o 
   7  -7   5       76.71       70.96     21.04 o 
   8  -7   5        1.89       32.52     30.87 o 
 -10  -6   5       11.04       36.27     29.44 o 
  -9  -6   5     5178.80     5183.94    233.54 o 
  -8  -6   5     1447.92     1563.18     98.97 o 
  -7  -6   5      128.79      153.87     34.97 o 
  -6  -6   5       23.60       26.64     31.81 o 
  -5  -6   5       90.33      107.16     22.55 o 
  -4  -6   5     7315.36     7182.35    194.73 o 
  -3  -6   5     2956.51     2963.89     94.19 o 
  -2  -6   5    11014.64    10730.44    274.77 o 
  -1  -6   5      417.91      325.84     26.09 o 
   0  -6   5     4481.82     4443.54    172.79 o 
   1  -6   5    27702.31    28190.00    928.74 o 
   2  -6   5    53403.47    55686.32   1802.97 o 
   3  -6   5     1107.38     1090.69     65.18 o 
   4  -6   5      917.70      858.44     58.23 o 
   5  -6   5     1376.14     1313.83     55.20 o 
   6  -6   5     4532.24     4224.06    124.49 o 
   7  -6   5     4067.06     3825.76    135.56 o 
   8  -6   5     2400.23     2704.72    140.17 o 
   9  -6   5        8.87        0.00     28.67 o 
 -10  -5   5      251.87      285.55     50.09 o 
  -9  -5   5      210.33      166.15     39.83 o 
  -8  -5   5     7269.19     7199.48    297.93 o 
  -7  -5   5    18568.12    18576.39    679.52 o 
  -6  -5   5     3164.47     3294.93    154.79 o 
  -5  -5   5        1.62       12.87     13.14 o 
  -4  -5   5        1.45       11.25     13.14 o 
  -3  -5   5     2788.26     2683.77     85.06 o 
  -2  -5   5    11302.25    11737.71    294.83 o 
  -1  -5   5     1834.38     1741.12     60.91 o 
   0  -5   5     4535.51     4421.75    168.51 o 
   1  -5   5      400.75      309.00     32.93 o 
   2  -5   5     4790.04     4205.70    162.77 o 
   3  -5   5       81.60       64.74     21.84 o 
   4  -5   5     4015.05     4160.74    165.62 o 
   5  -5   5    17820.91    17694.39    599.47 o 
   6  -5   5      614.26      646.73     53.06 o 
   7  -5   5       50.98       50.62     18.19 o 
   8  -5   5      387.97      400.10     49.68 o 
   9  -5   5    13520.34    13629.29    497.93 o 
  10  -5   5     2909.95     3168.98    164.33 o 
 -10  -4   5      686.65      789.83     72.93 o 
  -9  -4   5     1906.55     1764.57    110.21 o 
  -8  -4   5      456.15      573.62     57.87 o 
  -7  -4   5     2415.51     2468.75    128.27 o 
  -6  -4   5      751.56      827.79     40.08 o 
  -5  -4   5     3568.68     3737.98    120.11 o 
  -4  -4   5    65937.41    63844.04   4157.23 o 
  -3  -4   5     2677.45     2648.27     61.30 o 
  -2  -4   5        5.48       54.34     11.59 o 
  -1  -4   5     8777.59     8677.12    301.29 o 
   0  -4   5    38927.00    39104.34    926.22 o 
   2  -4   5     9773.13     9872.65    342.37 o 
   3  -4   5       72.00       20.63     19.74 o 
   4  -4   5     4653.61     4155.14    163.22 o 
   5  -4   5     3145.39     3341.83    139.50 o 
   6  -4   5      216.96      235.72     33.44 o 
   7  -4   5     4290.71     4385.62    178.60 o 
   8  -4   5       64.70       63.27     19.55 o 
   9  -4   5     5741.91     5517.17    232.33 o 
  10  -4   5     5756.45     6040.06    256.07 o 
 -10  -3   5       17.21        2.87     24.70 o 
  -9  -3   5      103.73      195.43     41.36 o 
  -8  -3   5     1357.37     1468.10     92.10 o 
  -7  -3   5      124.72      109.97     29.01 o 
  -6  -3   5     1126.55     1193.49     75.36 o 
  -5  -3   5     3154.76     3069.90     69.85 o 
  -4  -3   5     2227.06     2107.92     50.85 o 
  -3  -3   5     2567.10     2740.25     62.57 o 
  -2  -3   5    10847.68    10594.13    209.46 o 
  -1  -3   5     3984.46     3777.12     81.10 o 
   0  -3   5    11288.02    10870.04    395.21 o 
   1  -3   5      785.20      934.28     50.70 o 
   2  -3   5     5519.00     5753.27    208.26 o 
   3  -3   5    17895.34    18560.29    618.52 o 
   4  -3   5    13956.15    14704.92    498.30 o 
   5  -3   5     1645.37     1557.88     79.08 o 
   6  -3   5     1410.68     1429.41     78.03 o 
   7  -3   5      366.99      356.78     40.30 o 
   8  -3   5     3207.22     3325.96    145.14 o 
   9  -3   5     1317.42     1412.85     89.18 o 
  10  -3   5      388.05      372.68     51.22 o 
  11  -3   5      578.92      624.70     66.82 o 
 -10  -2   5     2196.49     2214.56    128.37 o 
  -9  -2   5      193.57      189.65     39.05 o 
  -8  -2   5      403.56      334.13     43.73 o 
  -7  -2   5     8758.96     8477.67    331.39 o 
  -6  -2   5     3741.24     3846.26    107.39 o 
  -5  -2   5       37.81       37.35      8.04 o 
  -4  -2   5       39.20       24.47      6.50 o 
  -3  -2   5     1800.14     2027.22     47.97 o 
  -2  -2   5    11262.60     9788.88    193.31 o 
  -1  -2   5     9860.47    10159.40    200.00 o 
   0  -2   5       71.77      119.14      9.38 o 
   1  -2   5     1598.73     1372.17     65.01 o 
   2  -2   5        1.40       90.29     17.75 o 
   3  -2   5    10310.71     9586.75    330.00 o 
   4  -2   5    90655.73    84738.24   2721.51 o 
   5  -2   5       36.30       35.95     17.86 o 
   6  -2   5       45.70       83.70     24.15 o 
   7  -2   5      157.23      155.01     30.12 o 
   8  -2   5       95.25      118.89     28.68 o 
   9  -2   5     8959.34     9095.17    339.82 o 
  10  -2   5      734.81      732.92     65.54 o 
  11  -2   5      432.62      428.25     57.41 o 
 -10  -1   5     1253.68     1334.33     95.76 o 
  -9  -1   5    14055.99    13757.43    524.41 o 
  -8  -1   5      459.01      498.19     31.36 o 
  -7  -1   5        0.23       35.55     41.67 o 
  -6  -1   5    11140.16    11588.97    288.30 o 
  -5  -1   5    28764.07    29238.03   1174.68 o 
  -4  -1   5     2877.24     2884.63     63.19 o 
  -3  -1   5     7750.58     7858.40    155.60 o 
  -2  -1   5     1773.67     1749.02     48.38 o 
  -1  -1   5      262.55      362.03     19.39 o 
   0  -1   5    41004.38    40089.14   1189.21 o 
   1  -1   5    12279.11    11858.14    289.10 o 
   2  -1   5    11359.12    10556.55    355.93 o 
   3  -1   5      455.12      503.34     35.86 o 
   4  -1   5      674.80      572.98     39.33 o 
   5  -1   5     2627.73     2724.70    113.83 o 
   6  -1   5    10099.69     9930.12    347.44 o 
   7  -1   5    24281.54    23542.66    784.42 o 
   8  -1   5     1928.07     2022.70    100.15 o 
   9  -1   5        9.31        0.00     20.95 o 
  10  -1   5        1.01       13.78     27.12 o 
  11  -1   5    25290.29    26718.95    909.00 o 
  -9   0   5      628.40      671.25     51.16 o 
  -8   0   5     1591.80     1647.00     81.31 o 
  -7   0   5     9621.26    10270.39    353.10 o 
  -6   0   5     2151.16     2130.97     90.21 o 
  -5   0   5      368.02      444.07     32.92 o 
  -4   0   5     1295.95     1557.28     65.01 o 
  -3   0   5    10954.60    10528.46    243.18 o 
  -2   0   5    45448.46    41075.68   1443.62 o 
  -1   0   5    41528.19    41331.27   1150.51 o 
   0   0   5      356.56      432.83     19.54 o 
   1   0   5     1336.29     1450.35     35.33 o 
   2   0   5    44814.04    43000.60    977.64 o 
   3   0   5      742.45      466.18     31.86 o 
   4   0   5     8778.49     8852.21    303.42 o 
   5   0   5     1512.13     1478.93     70.25 o 
   6   0   5      579.75      795.49     49.88 o 
   7   0   5      751.02      720.71     49.91 o 
   8   0   5       53.47       69.47     25.14 o 
   9   0   5     3670.84     4156.21    175.27 o 
  10   0   5       43.64       21.94     24.37 o 
  11   0   5       48.95       58.55     29.44 o 
 -10   1   5      267.37      260.19     39.06 o 
  -9   1   5      185.08      172.10     30.45 o 
  -8   1   5       37.54       30.43     21.28 o 
  -7   1   5       55.27       85.46     22.94 o 
  -6   1   5     6114.01     6515.45    233.27 o 
  -5   1   5     2354.65     2474.14    100.67 o 
  -4   1   5     1986.85     1806.39     75.98 o 
  -3   1   5       29.16       41.24     12.13 o 
  -2   1   5     2776.36     2840.24     70.64 o 
  -1   1   5    23665.34    23581.88    536.98 o 
   0   1   5    30807.33    29983.13    701.41 o 
   1   1   5    13367.40    12772.17    260.81 o 
   2   1   5     3389.84     3722.49     95.46 o 
   3   1   5      431.73      363.43     18.88 o 
   4   1   5    11819.60    11546.03    388.62 o 
   5   1   5    34023.41    33619.20   1093.38 o 
   6   1   5    22534.30    22621.41    747.66 o 
   7   1   5     1208.29     1237.85     68.55 o 
   8   1   5      112.35      139.64     28.68 o 
   9   1   5      577.06      672.20     57.02 o 
  11   1   5     1261.61     1182.39     77.06 o 
  12   1   5      763.78      906.33     71.39 o 
 -10   2   5     2868.55     2764.05    133.06 o 
  -9   2   5     1564.70     1593.98     88.56 o 
  -8   2   5     9828.53    10154.34    361.72 o 
  -7   2   5     7268.87     7469.36    271.65 o 
  -6   2   5        0.25       14.99     16.76 o 
  -5   2   5     1062.22     1071.83     57.53 o 
  -4   2   5     3990.72     3924.51    146.71 o 
  -3   2   5       32.27       73.22     14.89 o 
  -2   2   5     8266.38     7756.27    262.45 o 
  -1   2   5     4291.56     4169.18    101.43 o 
   0   2   5     6547.26     6731.77    222.81 o 
   1   2   5     9800.34     9802.34    232.84 o 
   2   2   5     1028.85      969.55     33.12 o 
   3   2   5     4142.69     4040.87    103.17 o 
   4   2   5      166.35      139.53     18.55 o 
   5   2   5      184.66      204.87     23.84 o 
   6   2   5    39378.31    38928.72   1264.73 o 
   7   2   5      419.91      409.89     39.55 o 
   8   2   5      400.45      425.66     39.98 o 
   9   2   5     1290.21     1295.78     75.92 o 
  10   2   5     1176.01     1426.09     96.56 o 
  11   2   5      356.79      410.84     44.04 o 
  -9   3   5      519.86      613.93     57.43 o 
  -8   3   5      205.26      152.36     30.67 o 
  -7   3   5    16140.15    16698.84    568.12 o 
  -6   3   5      232.71      284.39     33.33 o 
  -5   3   5      663.75      797.99     50.77 o 
  -4   3   5       75.05      122.20     23.16 o 
  -3   3   5    28111.68    29179.36    946.99 o 
  -2   3   5     5296.03     5169.86    124.79 o 
  -1   3   5       91.88      200.47     14.56 o 
   0   3   5    20710.90    20381.85    467.14 o 
   1   3   5        5.74       16.12      8.60 o 
   2   3   5     5481.45     4787.63    120.63 o 
   3   3   5      419.56      383.35     15.34 o 
   4   3   5     1749.14     1932.31     45.61 o 
   5   3   5     2394.39     2172.38     64.01 o 
   6   3   5      303.52      340.81     31.36 o 
   7   3   5       31.25       11.69     16.43 o 
   8   3   5     2571.77     2973.61    128.25 o 
   9   3   5     4891.40     5140.49    203.49 o 
  10   3   5     4596.69     5082.01    206.53 o 
  -9   4   5      835.01      898.20     69.31 o 
  -8   4   5      156.61      204.29     35.19 o 
  -7   4   5      544.79      506.64     46.95 o 
  -6   4   5     1943.48     1927.28     94.69 o 
  -5   4   5     3452.32     3588.06    145.91 o 
  -4   4   5     2141.69     2215.82     97.29 o 
  -2   4   5      855.15      819.82     27.89 o 
  -1   4   5      133.11      244.43     31.34 o 
   0   4   5   183017.28   205716.91   5098.79 o 
   1   4   5    12476.66    12315.20    288.90 o 
   2   4   5     7263.95     7011.07    172.65 o 
   3   4   5       53.42       53.54     11.27 o 
   4   4   5    18627.32    16812.68    324.94 o 
   5   4   5     2058.83     1839.37     79.21 o 
   6   4   5    14322.89    13568.28    600.47 o 
   7   4   5     2087.18     1838.02     61.89 o 
   8   4   5      434.17      459.93     29.59 o 
   9   4   5      635.77      616.21     36.38 o 
  10   4   5     1350.90     1277.61     78.44 o 
  -9   5   5    16716.54    17124.15    602.54 o 
  -8   5   5      717.88      761.67     62.44 o 
  -7   5   5     2484.55     2735.68    128.60 o 
  -6   5   5      438.40      473.78     46.49 o 
  -4   5   5     8426.45     8886.55    313.78 o 
  -3   5   5    13129.00    13839.79    467.54 o 
  -2   5   5     3232.27     3559.56     92.67 o 
  -1   5   5      118.05       75.63     10.73 o 
   0   5   5     2389.02     2272.88     63.58 o 
   1   5   5     1854.57     1833.50     54.43 o 
   2   5   5    24331.98    23358.24    676.66 o 
   3   5   5     3724.68     3734.27    100.77 o 
   4   5   5    20804.77    19921.24    383.66 o 
   5   5   5      103.02      117.43     10.37 o 
   6   5   5      393.48      458.27     25.51 o 
   7   5   5    43397.21    41255.30   1206.15 o 
   8   5   5    13783.54    13156.54    329.60 o 
   9   5   5      511.07      639.51     52.80 o 
  10   5   5        0.09        9.37     19.40 o 
  11   5   5      481.17      485.00     53.56 o 
  -8   6   5       13.47        0.00     23.48 o 
  -7   6   5     6130.60     5853.33    234.18 o 
  -6   6   5    14002.92    14392.21    502.20 o 
  -5   6   5    20312.03    21681.74    728.43 o 
  -4   6   5      667.68      801.42     54.95 o 
  -3   6   5      161.52      179.18     29.35 o 
  -2   6   5    43546.25    50030.14   1136.66 o 
  -1   6   5    16936.95    17950.47    417.79 o 
   0   6   5    15307.72    16914.95    394.50 o 
   1   6   5      646.58      562.21     31.27 o 
   2   6   5        2.07        0.00     11.52 o 
   3   6   5     9846.16     9119.25    272.71 o 
   4   6   5     7739.93     7640.85    155.82 o 
   5   6   5     7820.94     7428.97    151.61 o 
   6   6   5     2079.14     2154.67     67.83 o 
   7   6   5      888.44      859.35     37.82 o 
   8   6   5      306.36      335.69     38.75 o 
   9   6   5     4827.72     4569.58    188.41 o 
  10   6   5       30.06       46.86     24.37 o 
  11   6   5    11668.49    11525.98    424.48 o 
  -8   7   5      477.26      476.65     57.64 o 
  -7   7   5       27.37       15.66     26.02 o 
  -6   7   5      302.79      269.18     41.06 o 
  -5   7   5      704.60      635.96     55.05 o 
  -4   7   5     2057.94     2113.18    103.39 o 
  -3   7   5     4939.68     5004.90    193.14 o 
  -2   7   5       90.64      124.54     15.69 o 
  -1   7   5     3327.69     3308.74     91.91 o 
   0   7   5     4773.16     4839.65    126.02 o 
   1   7   5    19614.37    20120.52    470.13 o 
   2   7   5    55323.14    56223.00   1282.26 o 
   3   7   5      645.92      771.10     37.43 o 
   4   7   5      537.57      461.15     27.52 o 
   5   7   5      211.12      294.28     16.45 o 
   6   7   5       31.50       28.00     11.72 o 
   7   7   5     5139.37     5046.26    198.51 o 
   8   7   5     3228.10     3090.69    137.80 o 
   9   7   5       93.99       93.96     27.35 o 
  10   7   5      897.12      875.90     67.79 o 
  11   7   5     2084.38     2016.66    114.33 o 
  -7   8   5     6026.62     6306.60    257.53 o 
  -6   8   5      866.91      919.95     69.77 o 
  -5   8   5      190.83      230.02     37.51 o 
  -4   8   5     1352.87     1244.03     75.02 o 
  -3   8   5     6811.61     6435.23    242.16 o 
  -2   8   5     7963.37     8208.40    294.50 o 
  -1   8   5       29.60       50.35     37.88 o 
   0   8   5        1.16       33.00     28.33 o 
   1   8   5       12.96       17.12     12.90 o 
   2   8   5    14698.41    15097.64    362.38 o 
   3   8   5     3722.76     3707.51    162.06 o 
   4   8   5     1234.02     1385.25     74.41 o 
   5   8   5     2643.78     2565.41     88.64 o 
   6   8   5      939.77      885.33     61.44 o 
   7   8   5       14.51       14.99     18.08 o 
   8   8   5     1292.14     1421.14     83.54 o 
   9   8   5     3018.86     2829.52    135.85 o 
  10   8   5       49.86       67.70     29.55 o 
  11   8   5       25.06       21.61     26.35 o 
  -6   9   5      388.28      486.80     54.75 o 
  -5   9   5      908.99      991.42     73.43 o 
  -4   9   5     5481.63     5744.71    228.62 o 
  -3   9   5       34.65       64.39     26.46 o 
  -2   9   5      925.90      877.92     60.31 o 
  -1   9   5     2914.26     3250.00    154.75 o 
   0   9   5      369.80      459.27     29.55 o 
   1   9   5     2513.25     2583.88     80.49 o 
   2   9   5      776.50      778.63     40.46 o 
   3   9   5      832.86      995.78     63.18 o 
   4   9   5     7089.61     6856.04    256.39 o 
   5   9   5      126.24      129.06     27.80 o 
   6   9   5     5662.39     5586.55    220.64 o 
   7   9   5        0.25       16.65     18.63 o 
   8   9   5       64.90       68.37     25.36 o 
   9   9   5     8132.68     7431.01    291.01 o 
  10   9   5    10936.23    10464.25    394.75 o 
  -5  10   5      237.83      179.18     39.06 o 
  -4  10   5     8009.03     8093.75    307.10 o 
  -3  10   5    12247.17    12444.09    440.75 o 
  -2  10   5      439.15      459.48     44.83 o 
  -1  10   5      130.52      144.39     19.75 o 
   0  10   5     8523.76     9065.59    229.74 o 
   1  10   5     2072.04     2300.07     77.76 o 
   2  10   5     6339.37     7033.62    263.89 o 
   3  10   5       29.18      149.18     29.11 o 
   4  10   5      585.01      659.17     53.93 o 
   5  10   5      147.04      105.46     29.45 o 
   6  10   5     1051.35     1177.26     76.37 o 
   7  10   5      389.72      356.38     45.27 o 
   8  10   5     1824.35     1753.43    101.96 o 
   9  10   5      123.78      152.09     36.29 o 
  10  10   5      358.53      319.97     48.67 o 
  -4  11   5       24.72       18.96     24.48 o 
  -3  11   5      124.56       93.97     30.11 o 
  -2  11   5     3258.42     3167.61    143.14 o 
  -1  11   5      256.52      410.83     45.24 o 
   0  11   5     4910.41     5042.26    141.74 o 
   1  11   5       24.68       23.93     21.94 o 
   2  11   5      373.95      315.53     41.18 o 
   3  11   5     4546.74     4945.18    203.16 o 
   4  11   5    24852.71    24545.67    832.13 o 
   5  11   5      651.51      689.14     59.68 o 
   6  11   5      354.39      364.50     46.36 o 
   7  11   5     1524.84     1399.31     90.21 o 
   8  11   5      964.72      855.73     71.34 o 
   9  11   5     1613.70     1479.41     98.85 o 
  -2  12   5       68.10       70.13     29.66 o 
   0  12   5      155.30       89.24     29.01 o 
   1  12   5      514.09      523.17     53.12 o 
   2  12   5      944.61      964.43     70.68 o 
   3  12   5      232.91      229.50     39.72 o 
   4  12   5      710.51      798.07     67.09 o 
   5  12   5       63.53       88.44     30.88 o 
   6  12   5     2598.97     2239.54    123.78 o 
   7  12   5     4267.41     4150.84    191.37 o 
   8  12   5      233.19      294.25     48.54 o 
   1  13   5       48.80       98.03     31.32 o 
   2  13   5      826.99      662.73     64.45 o 
   3  13   5      129.57      104.01     35.29 o 
   4  13   5      592.56      812.11     69.48 o 
   5  13   5      105.74       86.24     32.98 o 
  -4 -12   6      191.79      241.26     52.62 o 
  -3 -12   6     1037.44      887.69     78.32 o 
  -2 -12   6      507.18      550.27     63.72 o 
  -1 -12   6        4.56        0.00     26.90 o 
   0 -12   6      106.32      147.01     37.72 o 
   1 -12   6       36.82       46.20     31.20 o 
  -6 -11   6      170.39      159.29     39.77 o 
  -5 -11   6      655.09      739.52     52.80 o 
  -4 -11   6     2809.57     2952.60    112.44 o 
  -3 -11   6       98.70       84.26     35.73 o 
  -2 -11   6     1309.61     1327.37     91.14 o 
  -1 -11   6     1178.25     1226.51     88.00 o 
   0 -11   6      479.07      487.99     54.77 o 
   1 -11   6       81.69      100.79     32.86 o 
   2 -11   6      252.36      183.16     37.63 o 
   3 -11   6       51.67       88.10     33.52 o 
   4 -11   6     1711.76     1504.38     95.22 o 
  -7 -10   6      181.02      225.15     35.03 o 
  -6 -10   6        1.15        0.00     18.24 o 
  -5 -10   6     1086.72     1144.92     89.69 o 
  -4 -10   6     6174.90     6474.48    194.12 o 
  -3 -10   6    16970.18    17343.30    615.13 o 
  -2 -10   6        6.72       16.87     27.01 o 
  -1 -10   6       68.40       43.23     27.57 o 
   0 -10   6     3921.75     3938.40    174.79 o 
   1 -10   6     1572.43     1688.42     97.24 o 
   2 -10   6     3402.12     3142.87    146.95 o 
   3 -10   6      487.49      494.63     52.68 o 
   4 -10   6        4.30        2.31     16.76 o 
   5 -10   6      431.46      392.93     35.08 o 
  -8  -9   6      283.18      297.06     50.54 o 
  -7  -9   6     6425.98     6294.52    194.09 o 
  -6  -9   6     2548.66     2671.83    102.82 o 
  -5  -9   6      657.79      657.96     46.03 o 
  -4  -9   6       69.48       73.42     22.25 o 
  -3  -9   6       69.15      100.78     24.70 o 
  -2  -9   6     4417.42     4585.23    195.71 o 
  -1  -9   6      826.69      810.11     63.27 o 
   0  -9   6     8438.02     8407.19    315.12 o 
   1  -9   6        2.06       10.25     22.60 o 
   2  -9   6      248.10      248.40     38.84 o 
   3  -9   6     2439.81     2305.39     79.44 o 
   4  -9   6    28131.56    27977.91    662.40 o 
   5  -9   6      220.95      241.29     28.91 o 
   6  -9   6      599.14      624.03     43.44 o 
  -9  -8   6    12266.03    11923.05    471.26 o 
  -8  -8   6      613.38      630.13     64.96 o 
  -7  -8   6      250.98      270.61     32.78 o 
  -6  -8   6     1228.62     1225.57     61.95 o 
  -5  -8   6    12389.03    12089.54    321.29 o 
  -4  -8   6      934.81     1059.01     65.95 o 
  -3  -8   6     5968.74     6058.53    176.17 o 
  -2  -8   6      196.22      172.56     24.65 o 
  -1  -8   6     1944.09     1886.01     99.39 o 
   0  -8   6      771.06      855.93     62.28 o 
   1  -8   6     1598.88     1514.09     85.36 o 
   2  -8   6     3210.87     2840.68     88.09 o 
   3  -8   6       55.64       49.05     16.72 o 
   4  -8   6     2353.10     2155.46     76.45 o 
   5  -8   6      564.19      522.98     46.45 o 
   6  -8   6     3547.65     3186.92    105.55 o 
   7  -8   6     5132.64     4842.40    147.67 o 
  -9  -7   6      282.91      274.77     47.45 o 
  -8  -7   6      635.90      574.42     59.99 o 
  -7  -7   6     3433.30     3689.68    175.45 o 
  -6  -7   6      825.78      824.29     48.68 o 
  -5  -7   6     2788.07     2541.19    129.89 o 
  -4  -7   6      249.85      283.83     28.95 o 
  -3  -7   6     3747.14     3924.64    121.93 o 
  -2  -7   6    10462.65    10416.92    442.23 o 
  -1  -7   6     6208.72     6818.64    257.39 o 
   0  -7   6      341.46      298.26     37.21 o 
   1  -7   6      905.69      957.55     63.11 o 
   2  -7   6      207.92      189.14     33.11 o 
   3  -7   6     6971.04     6419.84    244.09 o 
   4  -7   6      707.34      815.16     41.52 o 
   5  -7   6       61.26       77.04     19.18 o 
   6  -7   6     1912.42     1882.83     72.14 o 
   7  -7   6        8.84       32.72     19.46 o 
   8  -7   6     2444.38     2407.36    134.46 o 
  -9  -6   6       28.49        0.00     25.03 o 
  -8  -6   6      401.18      418.21     51.89 o 
  -7  -6   6      749.09      760.75     64.79 o 
  -6  -6   6     2695.45     2811.38    108.37 o 
  -5  -6   6       69.10      180.64     33.08 o 
  -4  -6   6       32.57       26.20     16.06 o 
  -3  -6   6      167.20      196.85     23.13 o 
  -2  -6   6    12058.28    11796.52    301.88 o 
  -1  -6   6    41572.80    40909.68    977.47 o 
   0  -6   6     7251.26     7274.96    266.24 o 
   1  -6   6        0.76        0.00     17.86 o 
   2  -6   6     2013.18     1909.96     94.65 o 
   3  -6   6     5643.86     5442.23    209.91 o 
   4  -6   6    10043.83     9727.18    349.04 o 
   5  -6   6       64.90       51.61     26.69 o 
   6  -6   6     2187.10     2171.56    110.07 o 
   7  -6   6       23.55       21.47     17.05 o 
   8  -6   6     2063.97     2082.61    118.13 o 
   9  -6   6     2274.10     2182.68    128.94 o 
 -10  -5   6     7196.81     7003.82    304.64 o 
  -9  -5   6     2245.18     2176.00    127.30 o 
  -8  -5   6       95.44      136.42     36.73 o 
  -7  -5   6      118.14      190.04     38.38 o 
  -6  -5   6        0.11       18.59     15.71 o 
  -5  -5   6     1864.21     1888.33     69.30 o 
  -4  -5   6      115.99      219.45     23.60 o 
  -3  -5   6        7.16       13.40     13.97 o 
  -2  -5   6       18.55       53.85     36.72 o 
  -1  -5   6     1148.44     1313.27     52.20 o 
   0  -5   6    11411.86    10833.54    376.23 o 
   1  -5   6    14026.50    14005.63    477.59 o 
   2  -5   6     9217.20     8912.71    316.89 o 
   3  -5   6      166.24      177.65     31.34 o 
   4  -5   6      102.31      130.38     29.01 o 
   5  -5   6     2484.24     2460.76    116.15 o 
   6  -5   6    59343.82    62274.06   2022.30 o 
   7  -5   6     1018.52      991.58     69.84 o 
   8  -5   6       48.09       95.47     24.64 o 
   9  -5   6       34.57        0.00     28.01 o 
  10  -5   6     1933.33     2207.97    132.55 o 
 -10  -4   6       41.53       29.77     31.20 o 
  -9  -4   6     1911.98     2142.28    126.95 o 
  -8  -4   6        1.37       35.50     27.78 o 
  -7  -4   6    27092.04    26882.53    964.60 o 
  -6  -4   6     2724.11     2980.86    143.23 o 
  -5  -4   6       35.27       55.53     14.97 o 
  -4  -4   6     9234.33     9309.79    314.70 o 
  -3  -4   6    50955.95    46696.00   1202.20 o 
  -2  -4   6     1263.46     1197.10     34.32 o 
  -1  -4   6     1163.60     1178.36     45.79 o 
   0  -4   6     7153.34     7266.30    225.99 o 
   1  -4   6      855.83      885.98     54.10 o 
   2  -4   6    19923.52    20543.80    684.56 o 
   3  -4   6    12744.77    12829.05    442.01 o 
   4  -4   6     3994.20     4085.88    164.00 o 
   5  -4   6      634.42      754.42     55.85 o 
   6  -4   6     2335.46     2358.68    112.28 o 
   7  -4   6       31.97      103.65     31.09 o 
   8  -4   6     1194.56     1277.41     80.51 o 
   9  -4   6    11531.28    11581.70    429.31 o 
  10  -4   6     6643.34     6721.77    280.30 o 
 -10  -3   6      704.10      601.34     64.31 o 
  -9  -3   6       13.08       32.97     27.12 o 
  -8  -3   6       40.20       81.93     29.66 o 
  -7  -3   6       52.22       74.87     27.79 o 
  -6  -3   6     8771.86     8612.64    335.24 o 
  -5  -3   6     5733.93     5582.92    118.64 o 
  -4  -3   6       24.52       29.71      8.70 o 
  -3  -3   6      137.02      201.46     40.60 o 
  -2  -3   6       99.39       90.46     34.63 o 
  -1  -3   6     1846.11     2097.68     51.03 o 
   0  -3   6   213039.30   198327.06  11354.28 o 
   1  -3   6    44056.04    44484.72   1441.41 o 
   2  -3   6      443.89      531.82     41.14 o 
   3  -3   6       33.98       55.25     20.51 o 
   4  -3   6    15992.59    16962.08    572.92 o 
   5  -3   6      241.11      257.20     33.45 o 
   6  -3   6    14257.50    14210.90    490.46 o 
   7  -3   6     1384.19     1302.98     78.07 o 
   8  -3   6      540.35      515.51     50.71 o 
   9  -3   6     1989.03     2111.65    116.48 o 
  10  -3   6       75.73      100.79     34.52 o 
  11  -3   6     2189.27     2236.47    130.99 o 
 -10  -2   6      302.60      375.54     53.74 o 
  -9  -2   6    13135.05    11883.50    461.59 o 
  -8  -2   6     2816.57     2468.30    129.58 o 
  -7  -2   6     3918.79     3863.72    174.30 o 
  -6  -2   6      196.74      194.31     24.88 o 
  -5  -2   6       30.38       30.24     11.34 o 
  -4  -2   6     4445.74     4609.81     98.39 o 
  -3  -2   6    12304.92    11852.89    233.50 o 
  -2  -2   6     5351.63     5488.72    114.25 o 
  -1  -2   6      189.82      208.33     13.39 o 
   0  -2   6      219.54      203.97     12.74 o 
   1  -2   6     4653.23     4641.44    113.81 o 
   2  -2   6     1149.48     1390.81     67.63 o 
   3  -2   6     1128.97     1455.47     71.23 o 
   4  -2   6     9160.12     8581.95    303.42 o 
   5  -2   6     2278.65     2365.13    106.29 o 
   6  -2   6     2448.40     2689.86    119.52 o 
   7  -2   6    17938.45    17370.72    591.57 o 
   8  -2   6     8150.01     8114.94    300.04 o 
   9  -2   6     1004.20     1050.85     72.82 o 
  10  -2   6        1.50       14.22     26.35 o 
  11  -2   6       12.92       85.67     35.61 o 
 -10  -1   6        3.69        0.00     23.81 o 
  -9  -1   6     1665.15     1778.40    109.44 o 
  -8  -1   6     4800.36     4493.21    201.91 o 
  -7  -1   6     3620.04     3743.74    109.82 o 
  -6  -1   6     2926.82     2844.08     85.74 o 
  -5  -1   6    15812.26    15198.50    370.30 o 
  -4  -1   6       71.67       99.00      8.94 o 
  -3  -1   6     9523.45     9512.21    223.27 o 
  -2  -1   6     3240.39     3199.52     70.06 o 
  -1  -1   6     8061.57     7977.94    159.93 o 
   0  -1   6     2169.39     2000.85     47.92 o 
   1  -1   6     2930.17     3016.74     67.46 o 
   3  -1   6     1372.88     1596.78     73.98 o 
   4  -1   6     5032.48     5459.56    200.95 o 
   5  -1   6      216.08      285.80     31.02 o 
   6  -1   6      361.09      410.90     40.54 o 
   7  -1   6      684.77      666.38     50.88 o 
   8  -1   6    16949.09    17250.62    590.97 o 
   9  -1   6      256.04      339.13     41.16 o 
  11  -1   6     2028.81     1924.91    112.87 o 
 -10   0   6     2320.07     2080.91    124.73 o 
  -8   0   6      204.45      250.23     31.89 o 
  -7   0   6      411.52      435.33     37.88 o 
  -6   0   6      567.15      512.54     37.80 o 
  -5   0   6    39949.95    41652.47   1339.79 o 
  -4   0   6      653.10      719.98     39.73 o 
  -3   0   6     2392.47     2601.95     56.97 o 
  -2   0   6       52.06       51.65     12.90 o 
  -1   0   6    16251.32    15466.44    298.90 o 
   0   0   6     5379.40     5182.37    106.59 o 
   1   0   6     2718.52     2740.63     61.11 o 
   2   0   6     2274.99     2840.18    288.23 o 
   3   0   6     1096.34      919.14     48.17 o 
   5   0   6     9329.33     8438.63    295.87 o 
   6   0   6     5672.17     5720.00    212.38 o 
   7   0   6      314.46      329.37     35.55 o 
   8   0   6      477.95      469.53     46.84 o 
   9   0   6      947.62     1021.06     70.82 o 
  10   0   6     3165.64     3484.16    161.02 o 
  11   0   6     3100.72     3348.65    158.84 o 
  -9   1   6     2414.50     2574.25    118.83 o 
  -8   1   6     2358.51     2176.87    102.31 o 
  -7   1   6      175.50      192.08     29.24 o 
  -6   1   6      141.73      108.22     21.40 o 
  -5   1   6       11.80       12.24     15.10 o 
  -4   1   6      657.72      528.28     35.74 o 
  -3   1   6    20307.03    22083.75    717.77 o 
  -2   1   6     6691.90     6905.58    263.93 o 
  -1   1   6      928.06     1097.58     42.73 o 
   0   1   6     2542.16     2310.99     64.53 o 
   1   1   6      652.97      607.06     32.64 o 
   2   1   6     9823.72     8438.17    203.76 o 
   3   1   6      408.76      350.09     19.59 o 
   4   1   6      594.32      683.34     41.30 o 
   5   1   6      730.65      613.53     41.54 o 
   6   1   6    17645.19    17588.35    589.35 o 
   7   1   6       64.95      113.37     25.59 o 
   8   1   6     6174.45     7185.15    268.93 o 
   9   1   6       82.65       81.06     29.00 o 
  10   1   6       24.23        0.00     26.46 o 
  12   1   6      530.55      515.94     55.88 o 
  -9   2   6       29.39        4.41     22.60 o 
  -8   2   6       75.62       91.75     27.46 o 
  -7   2   6    29938.81    31339.69   1028.75 o 
  -6   2   6     1883.08     1933.76     90.36 o 
  -5   2   6     2543.88     2359.77    100.44 o 
  -4   2   6       70.24      132.13     20.51 o 
  -3   2   6       54.03       74.44     16.10 o 
  -2   2   6     1419.15     1351.73     37.80 o 
  -1   2   6     4489.19     4326.80    106.08 o 
   0   2   6    11602.91    10894.92    254.92 o 
   1   2   6     1077.62     1038.04     26.71 o 
   2   2   6      763.10      741.74     28.84 o 
   3   2   6     1127.97     1282.66     42.17 o 
   4   2   6    14622.24    14092.50    332.26 o 
   5   2   6      198.23      249.92     25.94 o 
   6   2   6    14278.80    14874.87    502.68 o 
   7   2   6       13.74       36.49     18.85 o 
   8   2   6      627.57      653.50     51.19 o 
   9   2   6     6170.27     6527.91    249.33 o 
  10   2   6    25859.76    33389.10   1127.74 o 
  -9   3   6     4755.24     4600.85    192.91 o 
  -8   3   6      876.11      970.97     66.80 o 
  -7   3   6      219.96      286.44     36.63 o 
  -6   3   6      899.84      914.97     57.99 o 
  -5   3   6     1872.14     1897.67     88.18 o 
  -4   3   6    40568.46    44584.32   1438.92 o 
  -3   3   6    32135.31    34467.72   1115.49 o 
  -2   3   6     1196.34     1188.80     43.78 o 
  -1   3   6       12.68       22.19      6.55 o 
   0   3   6    18427.65    18237.05    420.46 o 
   1   3   6       10.98       21.38     19.30 o 
   2   3   6     3051.99     3296.96    201.27 o 
   3   3   6      490.47      465.95     23.30 o 
   4   3   6     2244.02     2336.20     53.57 o 
   5   3   6     6950.39     6465.90    163.75 o 
   6   3   6       24.70       39.36     17.20 o 
   7   3   6      187.34      193.11     27.48 o 
   8   3   6     1426.56     1544.93     82.32 o 
   9   3   6      123.73      120.12     29.34 o 
  10   3   6     8501.69     8785.44    327.73 o 
  11   3   6      357.46      355.32     45.70 o 
  -9   4   6       16.67       17.20     27.56 o 
  -8   4   6     1006.47      906.16     65.71 o 
  -7   4   6     3559.93     3550.41    152.24 o 
  -6   4   6     1018.21     1082.42     65.98 o 
  -5   4   6      267.32      211.70     30.46 o 
  -4   4   6       52.11       51.83     19.74 o 
  -3   4   6    12636.89    12627.88    426.72 o 
  -2   4   6     2286.43     2030.24     56.05 o 
  -1   4   6     1315.51     1516.20     47.21 o 
   0   4   6    10556.56    10343.75    244.51 o 
   1   4   6    22235.38    21168.58    489.15 o 
   2   4   6     3009.56     2696.78     76.23 o 
   3   4   6     5444.85     4636.22    120.90 o 
   4   4   6    43539.85    43756.30    828.91 o 
   5   4   6     1304.63     1423.61     37.87 o 
   6   4   6     1538.40     1334.69     46.35 o 
   7   4   6      195.62      253.43     20.57 o 
   8   4   6      219.78      234.86     21.92 o 
   9   4   6     2708.36     2802.36    127.93 o 
  10   4   6      480.36      543.71     50.58 o 
  11   4   6      122.90       87.79     31.21 o 
  -8   5   6      722.65      818.01     65.64 o 
  -7   5   6     1192.64     1134.62     73.74 o 
  -6   5   6      342.82      318.04     40.40 o 
  -5   5   6     4588.91     4530.51    179.75 o 
  -4   5   6      677.30      748.35     51.53 o 
  -3   5   6      346.90      378.92     35.78 o 
  -2   5   6     1509.69     1639.05     49.30 o 
  -1   5   6    14528.22    14307.80    334.57 o 
   0   5   6     2982.61     3560.42     93.38 o 
   1   5   6     3285.15     3035.00     82.72 o 
   2   5   6      631.97      592.01     28.17 o 
   3   5   6      231.41      209.99     17.48 o 
   4   5   6    66442.74    64839.63   1224.71 o 
   5   5   6    31965.43    31191.17    595.92 o 
   6   5   6     4749.70     4562.53    122.93 o 
   7   5   6     5570.19     5350.36    144.82 o 
   8   5   6      882.43      899.03     60.20 o 
   9   5   6     1519.66     1610.91     89.28 o 
  10   5   6     4053.92     3841.23    168.58 o 
  11   5   6       76.99      131.89     34.96 o 
  -8   6   6     2206.95     2208.47    119.36 o 
  -7   6   6     2320.36     2485.01    124.01 o 
  -6   6   6      171.70      157.09     33.65 o 
  -5   6   6    29336.70    30715.36   1015.69 o 
  -4   6   6     3190.81     3183.05    135.54 o 
  -3   6   6     2030.66     2184.28     99.37 o 
  -2   6   6     9000.25     9679.55    233.10 o 
  -1   6   6      325.75      337.04     32.30 o 
   0   6   6     9385.73     9769.38    235.02 o 
   1   6   6     6945.74     7091.09    176.21 o 
   2   6   6     2738.43     2879.57     88.28 o 
   3   6   6     1831.41     1730.49     58.66 o 
   4   6   6      154.34      152.76     19.03 o 
   5   6   6      124.99      145.94     11.78 o 
   6   6   6     5832.48     5467.04    206.03 o 
   7   6   6     4348.44     4304.16    172.50 o 
   8   6   6    14350.94    14089.02    489.96 o 
   9   6   6      630.69      564.51     49.62 o 
  10   6   6       82.39       83.04     27.24 o 
  11   6   6     6374.57     6241.10    254.31 o 
  -7   7   6     4585.37     4316.44    188.66 o 
  -6   7   6     2140.21     2205.97    113.40 o 
  -5   7   6      343.19      332.71     40.95 o 
  -4   7   6       39.82       48.19     23.05 o 
  -3   7   6     3033.89     2847.51    124.18 o 
  -2   7   6     9441.69     9912.59    347.04 o 
  -1   7   6    55757.93    63937.03   1451.10 o 
   0   7   6      939.86      863.15     36.19 o 
   1   7   6       12.85        5.06     10.41 o 
   2   7   6    10886.10    10995.18    268.85 o 
   3   7   6    15240.23    14886.50    360.01 o 
   4   7   6     9326.17     9042.53    227.44 o 
   5   7   6     3098.32     2853.94     84.63 o 
   6   7   6      300.04      294.98     34.44 o 
   7   7   6     2855.58     2721.00    122.41 o 
   8   7   6     3363.28     3156.13    140.99 o 
   9   7   6     7367.65     6910.24    267.01 o 
  10   7   6     1965.79     1871.72    103.56 o 
  11   7   6      373.11      399.69     50.56 o 
  -7   8   6      249.87      303.09     47.89 o 
  -6   8   6      378.53      437.79     50.34 o 
  -5   8   6     4936.76     4792.44    198.40 o 
  -4   8   6     1689.03     1608.36     88.42 o 
  -3   8   6     1483.99     1614.99     86.72 o 
  -2   8   6      613.34      611.46     48.74 o 
  -1   8   6       10.19        7.54     11.46 o 
   0   8   6     3583.61     3839.50    147.25 o 
   1   8   6     4657.05     4899.37    131.47 o 
   2   8   6     4624.54     4975.57    135.06 o 
   3   8   6       44.26       99.85     20.90 o 
   4   8   6      185.60      164.19     31.17 o 
   5   8   6       13.48       18.63     18.08 o 
   6   8   6    54884.63    51789.46   1687.36 o 
   7   8   6      219.03      166.40     30.23 o 
   8   8   6       11.69        7.83     16.54 o 
   9   8   6      181.33      170.33     33.98 o 
  10   8   6      788.82      804.75     67.87 o 
  11   8   6     1899.43     1997.65    115.69 o 
  -6   9   6      263.02      239.77     44.91 o 
  -5   9   6      244.72      239.87     41.71 o 
  -4   9   6     1418.37     1469.85     87.97 o 
  -3   9   6    10222.66    10427.97    374.42 o 
  -2   9   6      932.97      991.41     65.06 o 
  -1   9   6     2231.53     2262.28     73.25 o 
   0   9   6       31.21       53.30     21.50 o 
   1   9   6      105.57      136.90     18.70 o 
   2   9   6     7109.10     7171.92    187.73 o 
   3   9   6     2946.16     2812.96    165.59 o 
   4   9   6     3331.24     3662.96    153.86 o 
   5   9   6      156.18      179.38     31.33 o 
   6   9   6     6988.10     6733.92    257.08 o 
   7   9   6     2009.56     2072.02    106.21 o 
   8   9   6     2388.78     2517.35    125.55 o 
   9   9   6     2455.35     2261.23    118.97 o 
  10   9   6      661.31      643.48     63.75 o 
  -5  10   6     1308.73     1443.84     92.00 o 
  -4  10   6      348.83      358.06     46.03 o 
  -3  10   6     1962.21     2045.61    108.67 o 
  -2  10   6     1505.87     1650.22     89.57 o 
  -1  10   6     3411.83     3742.47    157.77 o 
   0  10   6     9541.10    10174.18    255.25 o 
   1  10   6     1425.39     1533.40    127.50 o 
   2  10   6       50.99       66.27     23.38 o 
   3  10   6      566.70      656.14     52.16 o 
   4  10   6     1919.20     2045.99    104.87 o 
   5  10   6      836.08      946.45     67.47 o 
   6  10   6        4.64       26.46     19.96 o 
   7  10   6        6.17        0.00     16.98 o 
   8  10   6     2160.74     1950.37    108.85 o 
   9  10   6      954.01      935.44     74.43 o 
  10  10   6     2696.39     2651.82    141.21 o 
  -4  11   6      273.62      318.67     47.12 o 
  -3  11   6      202.53      256.61     41.81 o 
  -2  11   6       23.29       61.19     27.01 o 
  -1  11   6      355.19      516.93     48.57 o 
   0  11   6     3020.61     3206.22    100.39 o 
   1  11   6    12097.54    13763.61    481.99 o 
   2  11   6      355.26      329.97     40.74 o 
   3  11   6        0.19        5.73     19.51 o 
   4  11   6     1169.43     1212.54     79.28 o 
   5  11   6     4107.55     4080.12    178.90 o 
   6  11   6     2847.35     2715.13    134.30 o 
   7  11   6      971.62      937.47     72.67 o 
   8  11   6     1850.65     1663.10    101.83 o 
   9  11   6       51.33       51.49     28.56 o 
  -2  12   6      409.78      344.87     46.03 o 
  -1  12   6       94.61      133.88     32.42 o 
   1  12   6        0.50        0.00     19.40 o 
   2  12   6     1641.09     1782.65    100.45 o 
   3  12   6     2177.05     2290.39    119.52 o 
   4  12   6     3985.02     4155.75    183.74 o 
   5  12   6       59.34      133.98     34.85 o 
   6  12   6        0.12       14.33     22.49 o 
   7  12   6     1767.14     1715.60    106.78 o 
   8  12   6    15174.14    14697.95    536.98 o 
   1  13   6      236.78      305.18     44.35 o 
   2  13   6       84.35      112.15     34.52 o 
   3  13   6      454.54      380.48     49.80 o 
   4  13   6     1500.38     1597.66    100.15 o 
   5  13   6     1146.44     1138.32     84.76 o 
   6  13   6     1288.55     1264.19     90.55 o 
  -3 -12   7      583.89      828.27     78.64 o 
  -2 -12   7      154.46      169.20     44.01 o 
  -1 -12   7      100.02      206.89     44.66 o 
   0 -12   7      204.69      217.44     44.02 o 
   1 -12   7      181.83      172.97     39.93 o 
  -5 -11   7      396.43      475.53     69.88 o 
  -4 -11   7      250.55      298.60     38.35 o 
  -3 -11   7     6004.55     5901.11    256.24 o 
  -2 -11   7      122.16      215.95     44.23 o 
  -1 -11   7     1478.79     1461.76     96.84 o 
   0 -11   7      123.28      109.19     34.85 o 
   1 -11   7       12.17        0.00     23.04 o 
   2 -11   7      795.60      750.98     67.98 o 
   3 -11   7      346.49      282.77     45.91 o 
  -6 -10   7     1184.66     1224.27     69.30 o 
  -5 -10   7     1571.10     1575.60     77.12 o 
  -4 -10   7      152.69      171.18     30.80 o 
  -3 -10   7     1136.57     1316.54     96.41 o 
  -2 -10   7     1790.76     1939.12    114.17 o 
  -1 -10   7     3097.82     2705.22    136.22 o 
   0 -10   7     5684.05     5072.53    214.05 o 
   1 -10   7     2257.64     1964.00    110.02 o 
   2 -10   7        0.07       21.39     27.01 o 
   3 -10   7      847.11      662.73     63.35 o 
   4 -10   7      608.44      606.81     62.42 o 
   5 -10   7       20.91       15.06     22.71 o 
  -7  -9   7        3.29        0.00     24.36 o 
  -6  -9   7       95.83      101.27     26.37 o 
  -5  -9   7     1561.67     1718.70     77.95 o 
  -4  -9   7     1052.61     1105.55     60.56 o 
  -3  -9   7     1288.02     1393.83     67.24 o 
  -2  -9   7       38.30       38.59     28.45 o 
  -1  -9   7     1318.66     1356.07     85.54 o 
   0  -9   7     4008.66     3727.34    165.79 o 
   1  -9   7    22402.19    21820.68    746.05 o 
   2  -9   7        8.47       39.14     26.02 o 
   3  -9   7        0.08       35.55     17.80 o 
   4  -9   7      614.24      620.12     97.01 o 
   5  -9   7     3694.62     3622.71    116.68 o 
   6  -9   7     2567.30     2511.36     92.58 o 
  -8  -8   7    13242.72    13523.91    524.21 o 
  -7  -8   7     1107.03     1205.54     87.98 o 
  -6  -8   7      157.99      133.83     26.61 o 
  -5  -8   7      197.12      212.94     36.85 o 
  -4  -8   7       14.47       37.98     20.84 o 
  -3  -8   7     6887.45     7343.60    208.90 o 
  -2  -8   7     4581.05     4536.38    237.92 o 
  -1  -8   7     2619.91     2688.42    130.06 o 
   0  -8   7        1.27       16.87     22.16 o 
   1  -8   7        0.05        0.00     21.61 o 
   2  -8   7     3795.65     3539.21    155.46 o 
   3  -8   7     5767.20     5403.36    150.32 o 
   4  -8   7     6336.28     6367.40    174.52 o 
   5  -8   7      971.70      906.14     58.86 o 
   6  -8   7       59.20       37.62     30.10 o 
   7  -8   7      574.88      505.53     40.56 o 
  -9  -7   7        1.34        0.00     27.34 o 
  -8  -7   7      162.36      129.94     37.61 o 
  -7  -7   7      634.90      637.99     61.99 o 
  -6  -7   7        5.66       75.59     60.75 o 
  -5  -7   7    30525.27    29776.23    731.18 o 
  -4  -7   7     3002.17     3136.91    106.69 o 
  -3  -7   7      121.90      153.81     24.79 o 
  -2  -7   7      793.32      871.84     47.47 o 
  -1  -7   7    13959.48    15074.57    382.99 o 
   0  -7   7     1873.21     1857.75     97.06 o 
   1  -7   7     2015.08     1974.20    100.34 o 
   2  -7   7       62.55       44.88     25.92 o 
   3  -7   7     2271.75     2059.34    105.29 o 
   4  -7   7     5206.03     5357.23    214.37 o 
   5  -7   7     1613.16     1457.77     88.30 o 
   6  -7   7     4481.38     4462.16    164.50 o 
   7  -7   7        1.82       24.36     19.60 o 
   8  -7   7      267.20      235.03     47.23 o 
  -9  -6   7     1925.92     2004.46    122.25 o 
  -8  -6   7     4085.58     3653.87    177.74 o 
  -7  -6   7      269.39      270.59     42.38 o 
  -6  -6   7      143.27      129.06     34.31 o 
  -5  -6   7      246.69      272.66     29.04 o 
  -4  -6   7       41.71      274.68     40.69 o 
  -3  -6   7     6826.55     7176.43    207.17 o 
  -2  -6   7     2897.37     3370.45    106.50 o 
  -1  -6   7      182.15      183.80     34.59 o 
   0  -6   7      856.63      883.30     62.33 o 
   1  -6   7      742.48      874.47     62.07 o 
   2  -6   7    22913.13    23893.45    799.46 o 
   3  -6   7    13960.40    13781.91    479.23 o 
   4  -6   7        0.14       15.99     25.14 o 
   5  -6   7      105.86      145.04     35.18 o 
   6  -6   7     1338.63     1508.16     90.53 o 
   7  -6   7      904.69     1115.58     77.87 o 
   8  -6   7     5427.54     5207.79    156.57 o 
   9  -6   7     1454.64     1388.83     99.46 o 
  -9  -5   7        3.10        0.00     24.48 o 
  -8  -5   7     1292.42     1310.47     90.59 o 
  -7  -5   7    13871.52    14095.17    531.56 o 
  -6  -5   7     4022.42     4172.85    187.19 o 
  -5  -5   7      757.50      832.16     44.13 o 
  -4  -5   7      113.46      135.59     24.71 o 
  -3  -5   7      918.61      892.79     44.48 o 
  -2  -5   7     9278.60     9370.10    244.26 o 
  -1  -5   7     4482.84     4647.18    133.49 o 
   0  -5   7     6743.93     6943.67    187.43 o 
   1  -5   7        7.94       36.27     20.62 o 
   2  -5   7     1183.10     1509.79     81.31 o 
   3  -5   7    23947.12    25270.08    843.31 o 
   4  -5   7      136.49      168.79     34.20 o 
   5  -5   7        0.01       10.47     23.48 o 
   6  -5   7     5960.39     6048.91    236.97 o 
   7  -5   7      357.94      398.42     46.81 o 
   8  -5   7     3426.45     3545.27    116.19 o 
   9  -5   7       25.83       44.65     31.31 o 
 -10  -4   7      594.49      624.06     70.47 o 
  -9  -4   7     1772.09     1912.81    119.77 o 
  -8  -4   7     1112.73     1178.15     86.22 o 
  -7  -4   7     1169.94     1348.53     90.03 o 
  -6  -4   7    14415.43    14549.13    541.09 o 
  -5  -4   7     4203.75     4443.85    141.42 o 
  -4  -4   7     7585.29     7463.50    210.22 o 
  -3  -4   7    13176.76    13268.90    264.83 o 
  -2  -4   7       47.44       38.19     15.03 o 
  -1  -4   7    12340.70    12024.43    302.38 o 
   0  -4   7     2472.23     3022.08     92.51 o 
   1  -4   7     6448.57     6849.98    250.10 o 
   2  -4   7     4899.47     4953.57    190.77 o 
   3  -4   7      135.12      112.20     25.71 o 
   4  -4   7      673.97      662.43     55.42 o 
   5  -4   7     6271.68     6282.05    239.85 o 
   6  -4   7     5530.52     5766.62    225.84 o 
   7  -4   7     2752.35     2730.58    130.29 o 
   8  -4   7      221.63      226.86     39.94 o 
   9  -4   7       12.23        0.00     34.84 o 
  10  -4   7    15560.09    15745.28    572.07 o 
 -10  -3   7      810.32      762.44     73.39 o 
  -9  -3   7     1911.92     1866.33    115.29 o 
  -8  -3   7     1390.83     1506.15     97.06 o 
  -7  -3   7       81.00       42.24     27.02 o 
  -6  -3   7      515.42      529.36     52.26 o 
  -5  -3   7      235.14      249.43     36.86 o 
  -4  -3   7      201.58      177.36     14.77 o 
  -3  -3   7    58199.13    56174.52   1064.75 o 
  -2  -3   7    17940.66    17184.11    336.22 o 
  -1  -3   7     3104.09     3246.61     74.75 o 
   0  -3   7      993.63      894.10     29.99 o 
   1  -3   7    91560.45    91469.45   2937.54 o 
   2  -3   7     1369.14     1281.01     69.07 o 
   3  -3   7    12282.58    12881.11    443.85 o 
   4  -3   7     2419.24     2392.75    109.82 o 
   5  -3   7        3.16       46.97     23.81 o 
   6  -3   7     4646.59     4791.16    191.73 o 
   7  -3   7     2387.71     2310.00    113.91 o 
   8  -3   7     5374.10     5244.02    212.44 o 
   9  -3   7     1201.76     1180.41     79.83 o 
  10  -3   7       76.27       87.56     36.61 o 
 -10  -2   7       70.61       88.22     34.29 o 
  -9  -2   7      134.68      141.51     37.28 o 
  -8  -2   7     2027.04     1899.96    110.62 o 
  -7  -2   7     6619.25     6193.39    256.88 o 
  -6  -2   7     2748.03     2846.17    136.32 o 
  -5  -2   7     1568.42     1564.43     53.73 o 
  -4  -2   7       12.50       24.86      8.36 o 
  -3  -2   7       59.57       98.76     31.78 o 
  -2  -2   7      362.97      454.73     33.18 o 
  -1  -2   7    16006.80    15692.80    307.46 o 
   0  -2   7     1774.09     2053.79     83.71 o 
   1  -2   7    22301.70    20841.76    404.63 o 
   2  -2   7      202.04      348.22     33.89 o 
   3  -2   7     4061.80     3952.43    154.93 o 
   4  -2   7    65093.13    63608.82   2055.64 o 
   5  -2   7    85104.12    80295.20   2588.17 o 
   6  -2   7     1929.41     1976.89     97.37 o 
   7  -2   7      264.34      249.12     35.76 o 
   8  -2   7     3361.24     3136.70    142.01 o 
   9  -2   7      247.92      264.29     41.60 o 
  11  -2   7      403.38      443.55     59.28 o 
 -10  -1   7      384.77      294.50     48.79 o 
  -9  -1   7     7099.42     6082.84    263.91 o 
  -8  -1   7     8742.20     7784.58    317.07 o 
  -7  -1   7        0.36        8.79     20.23 o 
  -6  -1   7       11.16       26.44     20.01 o 
  -5  -1   7    31353.46    30065.71   1261.39 o 
  -4  -1   7     5940.66     5974.89    155.34 o 
  -3  -1   7     7489.02     7173.70    145.95 o 
  -2  -1   7       54.82       58.81      9.30 o 
  -1  -1   7       59.75       73.30      9.31 o 
   0  -1   7     1841.59     1810.32     45.71 o 
   1  -1   7     2411.56     2337.55     55.93 o 
   2  -1   7     8536.80     9340.46    281.37 o 
   3  -1   7      648.87      576.83     40.43 o 
   4  -1   7     1559.50     1444.95     72.71 o 
   5  -1   7     2348.67     2213.89    100.77 o 
   6  -1   7    12600.64    11622.94    405.92 o 
   7  -1   7      259.47      237.43     34.44 o 
   8  -1   7     6715.08     6687.51    255.72 o 
   9  -1   7      256.47      215.63     38.07 o 
  10  -1   7      448.74      347.72     47.59 o 
  11  -1   7     4635.70     4614.76    207.27 o 
 -10   0   7        3.94       26.13     28.77 o 
  -9   0   7      152.76      127.07     35.63 o 
  -8   0   7     2354.11     2206.65     77.86 o 
  -7   0   7     4384.83     4011.95    117.65 o 
  -6   0   7       60.35      117.10     25.53 o 
  -5   0   7      396.22      458.22     28.39 o 
  -4   0   7     4050.31     3957.03    109.07 o 
  -3   0   7      840.85      799.19     24.00 o 
  -2   0   7     5161.25     6343.79    187.24 o 
  -1   0   7    26793.32    25202.19    521.80 o 
   0   0   7     1694.84     2072.82     49.38 o 
   1   0   7        0.38       10.71      6.48 o 
   2   0   7      353.75      380.53     39.75 o 
   3   0   7     2494.57     2243.43    163.07 o 
   5   0   7     1084.26     1085.53     60.70 o 
   6   0   7       82.54      201.95     30.44 o 
   7   0   7     4187.07     4429.56    178.41 o 
   8   0   7      465.19      529.36     50.15 o 
   9   0   7     1027.58      953.82     69.73 o 
  10   0   7     1017.86     1124.55     80.66 o 
  -9   1   7      417.57      353.95     40.19 o 
  -8   1   7       11.67        4.41     18.96 o 
  -7   1   7       34.44       43.99     20.51 o 
  -6   1   7     3806.74     3848.40    149.90 o 
  -5   1   7     4082.54     4013.45    151.92 o 
  -4   1   7      369.95      380.22     32.37 o 
  -3   1   7       32.28       35.73     13.78 o 
  -2   1   7      853.39     1008.00     56.16 o 
  -1   1   7     5044.45     4589.19    127.40 o 
   0   1   7       16.66       36.86      7.10 o 
   1   1   7      644.90      584.62     19.62 o 
   2   1   7       11.84       17.88     18.52 o 
   3   1   7      668.32      602.55     27.90 o 
   4   1   7        0.91       16.87     12.24 o 
   5   1   7     2390.60     2477.00    105.70 o 
   6   1   7    37623.52    36153.11   1181.66 o 
   7   1   7     4318.32     4653.36    183.32 o 
   8   1   7       64.20       78.08     25.69 o 
   9   1   7      336.04      270.14     39.96 o 
  10   1   7       63.23       83.48     33.74 o 
  12   1   7      391.09      367.14     49.67 o 
  -9   2   7        0.51       65.05     25.47 o 
  -8   2   7     2107.69     2020.85    100.18 o 
  -7   2   7     6228.70     6034.58    226.60 o 
  -6   2   7        0.71       15.77     18.74 o 
  -5   2   7     2651.98     2490.27    105.68 o 
  -4   2   7     2290.60     2227.35     94.25 o 
  -3   2   7     3389.72     3274.79    125.87 o 
  -2   2   7     2167.26     2192.37     58.44 o 
  -1   2   7       37.57       25.99      7.75 o 
   0   2   7      627.11      671.47     29.42 o 
   1   2   7     8848.55     9009.35    178.07 o 
   2   2   7     5511.05     5065.07    129.28 o 
   3   2   7     4947.32     4495.65    117.32 o 
   4   2   7     2186.96     2202.21     66.23 o 
   5   2   7        0.15       34.29     15.54 o 
   6   2   7    34345.30    34468.36   1127.86 o 
   7   2   7    16901.94    17045.91    577.82 o 
   8   2   7     1358.45     1232.50     72.42 o 
  10   2   7        3.50       28.55     32.08 o 
  11   2   7      555.55      835.49     81.41 o 
  -9   3   7        0.28       15.66     25.47 o 
  -8   3   7     5082.81     4684.01    190.35 o 
  -7   3   7     5593.95     5627.00    216.38 o 
  -6   3   7    13431.59    13440.93    460.93 o 
  -5   3   7     1947.71     2131.25     96.97 o 
  -4   3   7     1527.87     1436.63     71.09 o 
  -3   3   7    25148.24    26224.28    855.74 o 
  -2   3   7    17154.98    16332.69    376.73 o 
  -1   3   7    22960.93    23606.26    540.56 o 
   0   3   7      189.10      251.65     39.08 o 
   1   3   7      155.70      168.13     39.46 o 
   2   3   7     4058.01     3941.90    104.50 o 
   3   3   7    20185.82    20929.01    487.83 o 
   4   3   7      868.94      833.23     26.51 o 
   5   3   7     4070.66     4013.45    106.60 o 
   6   3   7       14.47       31.64     16.98 o 
   7   3   7       49.73       43.01     19.30 o 
   8   3   7     4456.86     4312.54    174.99 o 
   9   3   7      103.14      136.87     28.57 o 
  10   3   7    16630.17    16655.97    580.83 o 
  11   3   7     1340.75     2357.48    152.40 o 
  -9   4   7      258.84      261.17     41.16 o 
  -8   4   7        3.88        0.00     18.85 o 
  -7   4   7     1215.92     1048.40     68.43 o 
  -6   4   7     1462.53     1509.79     81.16 o 
  -5   4   7     7321.05     7346.42    266.69 o 
  -4   4   7     2152.51     2067.20     94.98 o 
  -3   4   7     3562.13     3640.05    142.44 o 
  -2   4   7      621.59      668.89     31.09 o 
  -1   4   7     5873.00     6133.94    206.90 o 
   0   4   7    78691.26    82732.49   1867.34 o 
   1   4   7   225427.31   219795.23   4940.85 o 
   2   4   7     1215.85     1038.50     38.95 o 
   3   4   7       16.31        0.00     10.53 o 
   4   4   7     8580.73     8349.79    167.99 o 
   5   4   7    11190.73    10982.08    218.41 o 
   6   4   7    11928.03    11882.77    291.94 o 
   7   4   7     5128.89     4903.35    190.36 o 
   8   4   7        4.39        6.84     18.30 o 
   9   4   7      124.63      103.79     26.25 o 
  10   4   7       68.47       91.86     28.34 o 
  11   4   7       37.86       75.53     30.43 o 
  -8   5   7    20893.25    21005.73    720.12 o 
  -7   5   7      164.14      137.34     31.11 o 
  -6   5   7      162.88      154.22     30.67 o 
  -5   5   7      199.70      183.71     32.11 o 
  -4   5   7      800.45      864.94     57.53 o 
  -3   5   7     5776.04     5925.11    218.14 o 
  -2   5   7     6113.73     6541.41    235.72 o 
  -1   5   7     1823.33     1792.33     53.60 o 
   0   5   7      475.08      521.28     24.49 o 
   1   5   7    21890.52    21835.29    506.44 o 
   2   5   7       96.92      196.60     17.22 o 
   3   5   7     9068.01     8975.05    222.49 o 
   4   5   7    18038.85    18450.78    435.76 o 
   5   5   7      149.74      181.77     18.23 o 
   6   5   7      722.03      673.62     48.91 o 
   7   5   7     1126.63     1030.50     62.50 o 
   8   5   7    13612.07    13710.23    475.99 o 
   9   5   7     1331.54     1400.99     81.90 o 
  10   5   7      346.99      357.87     42.50 o 
  11   5   7       32.29        0.00     22.71 o 
  12   5   7        3.17        0.00     25.14 o 
  -8   6   7     3402.72     3341.64    158.45 o 
  -7   6   7      173.37      165.47     34.64 o 
  -6   6   7      315.46      324.16     41.06 o 
  -5   6   7    19409.38    19793.36    669.81 o 
  -4   6   7     2150.49     2108.04    102.55 o 
  -3   6   7      281.90      333.48     35.77 o 
  -2   6   7      464.34      442.41     39.78 o 
  -1   6   7    11590.32    12495.54    296.53 o 
   0   6   7     1380.47     1577.36     66.03 o 
   1   6   7     2426.66     2385.89     70.94 o 
   2   6   7      343.05      415.87     25.02 o 
   3   6   7     8311.34     7890.30    200.36 o 
   4   6   7      161.75      251.35     33.54 o 
   5   6   7      984.79      970.03     40.74 o 
   6   6   7     1023.83      955.19     43.43 o 
   7   6   7      131.22      123.88     26.92 o 
   8   6   7     3992.90     3726.04    158.09 o 
   9   6   7     5105.88     5064.00    205.20 o 
  10   6   7     2075.41     1870.35    103.17 o 
  11   6   7      954.99      967.85     74.32 o 
  -7   7   7       30.79       37.16     29.00 o 
  -6   7   7      773.17      760.40     61.68 o 
  -5   7   7     2973.49     2813.04    131.05 o 
  -4   7   7     4282.50     4027.87    167.21 o 
  -3   7   7     2044.36     2138.46    101.95 o 
  -2   7   7        0.97       35.28     21.17 o 
  -1   7   7     5205.53     5199.82    135.34 o 
   0   7   7     9799.23    10324.67    251.02 o 
   1   7   7     6782.24     7385.75    232.02 o 
   2   7   7     4558.38     4890.28    131.93 o 
   3   7   7     3963.19     3678.01    107.41 o 
   4   7   7        1.72       27.78     13.31 o 
   5   7   7     1070.52     1072.61     45.08 o 
   6   7   7     1319.50     1227.54     48.08 o 
   7   7   7      512.43      492.77     44.75 o 
   8   7   7     1902.66     1895.70     98.86 o 
   9   7   7      166.23      157.97     32.76 o 
  10   7   7     1559.51     1495.40     90.56 o 
  11   7   7       13.43       25.58     26.24 o 
  -6   8   7      293.97      254.59     41.16 o 
  -5   8   7       29.29       21.28     24.04 o 
  -4   8   7      135.61      164.90     33.53 o 
  -3   8   7     3529.75     3466.94    148.40 o 
  -2   8   7    11646.46    11987.75    418.44 o 
  -1   8   7       47.49       33.55     16.65 o 
   0   8   7      675.22      788.05     36.40 o 
   1   8   7      763.01      842.86     38.86 o 
   2   8   7     1412.87     1524.44     56.80 o 
   3   8   7    22428.13    22748.58    541.60 o 
   4   8   7      112.64      143.05     61.00 o 
   5   8   7     1350.21     1274.28     72.09 o 
   6   8   7     1168.15     1190.78     71.90 o 
   7   8   7     5226.16     5039.80    201.78 o 
   8   8   7     1875.25     1830.76     98.04 o 
   9   8   7      103.03       95.73     27.90 o 
  10   8   7      641.40      558.73     55.24 o 
  11   8   7      423.44      376.23     48.91 o 
  -5   9   7     2312.90     2228.83    117.53 o 
  -4   9   7      178.20      119.03     31.44 o 
  -3   9   7       60.64       30.21     25.69 o 
  -2   9   7        1.57       23.37     23.04 o 
  -1   9   7    10640.45    10982.60    387.21 o 
   0   9   7     1401.12     1483.27     55.35 o 
   1   9   7      314.94      352.67     26.40 o 
   2   9   7      127.16      122.37     19.58 o 
   3   9   7     1008.34      945.68     47.28 o 
   4   9   7     5429.50     5414.86    209.60 o 
   5   9   7     3946.06     3677.69    155.60 o 
   6   9   7     6674.87     6173.41    238.94 o 
   7   9   7     2123.86     1813.50     98.58 o 
   8   9   7       52.82       48.30     23.27 o 
   9   9   7     1032.49     1007.49     72.91 o 
  10   9   7    21577.35    20072.32    701.55 o 
  -4  10   7       14.87       18.19     25.80 o 
  -3  10   7    18040.46    18485.59    635.70 o 
  -2  10   7     2231.61     2175.25    111.12 o 
  -1  10   7      169.36      144.18     30.23 o 
   0  10   7     2540.14     2665.68    126.79 o 
   1  10   7    15416.30    15905.84    632.32 o 
   2  10   7      382.17      456.46     33.59 o 
   3  10   7     3938.66     3946.35    165.25 o 
   4  10   7       52.94       25.25     21.39 o 
   5  10   7      247.08      212.10     35.53 o 
   6  10   7     2879.05     2632.50    126.69 o 
   7  10   7     2359.57     2210.09    115.19 o 
   8  10   7     4708.57     4420.65    192.70 o 
   9  10   7      136.72      120.00     32.21 o 
  10  10   7      217.70      232.12     42.81 o 
  -3  11   7        5.37        3.31     25.14 o 
  -2  11   7      215.50      206.20     36.85 o 
  -1  11   7     4351.97     4295.01    180.05 o 
   0  11   7      467.67      555.25     51.57 o 
   1  11   7       34.90       76.51     69.19 o 
   2  11   7       90.59       63.19     25.37 o 
   3  11   7      254.53      305.23     41.16 o 
   4  11   7    11321.94    11410.05    412.58 o 
   5  11   7    10397.77    10032.93    370.37 o 
   6  11   7      132.52      149.34     33.75 o 
   7  11   7      187.91      181.25     36.85 o 
   8  11   7      469.50      340.31     49.14 o 
   9  11   7      199.65      223.50     42.47 o 
  -2  12   7      345.00      408.14     49.00 o 
  -1  12   7     1387.56     1363.18     85.72 o 
   1  12   7     1246.29     1256.94     80.16 o 
   2  12   7      117.26      135.99     31.43 o 
   3  12   7       87.43      123.85     32.86 o 
   4  12   7      670.69      688.09     60.89 o 
   5  12   7    10361.90    10910.15    404.72 o 
   6  12   7      718.62      622.96     59.57 o 
   7  12   7        3.35       23.70     24.03 o 
   8  12   7      363.66      293.15     47.24 o 
   2  13   7      363.84      351.44     47.79 o 
   3  13   7      679.49      681.40     65.08 o 
   4  13   7      599.76      614.50     63.18 o 
   5  13   7       15.40       10.69     23.37 o 
   6  13   7      208.87      222.30     42.91 o 
  -4 -11   8      539.09      576.97     49.90 o 
  -3 -11   8        5.31        0.00     32.96 o 
  -2 -11   8        2.94        3.64     28.00 o 
  -1 -11   8     2599.21     2549.43    138.43 o 
   0 -11   8      324.14      382.08     51.98 o 
   1 -11   8       41.59       46.20     30.65 o 
   2 -11   8      127.84      133.01     38.05 o 
   3 -11   8        2.84       21.06     29.44 o 
  -6 -10   8        3.23       19.34     24.55 o 
  -5 -10   8       92.15      108.08     28.75 o 
  -4 -10   8       54.45       57.59     25.52 o 
  -3 -10   8    16626.53    17407.40    653.80 o 
  -2 -10   8     6791.88     6757.05    279.37 o 
  -1 -10   8       84.83       78.52     33.86 o 
   0 -10   8      903.45      802.16     69.34 o 
   1 -10   8    11571.72    11036.51    409.93 o 
   2 -10   8       72.41       72.45     33.08 o 
   3 -10   8     3603.32     3625.45    170.03 o 
   4 -10   8        1.03        0.00     28.77 o 
   5 -10   8      141.64      154.19     39.38 o 
  -7  -9   8     2329.87     2546.39    142.83 o 
  -6  -9   8      745.81      689.08     52.73 o 
  -5  -9   8      202.14      311.79     89.14 o 
  -4  -9   8      107.10      148.72     29.33 o 
  -3  -9   8      343.80      393.67     39.13 o 
  -2  -9   8     1655.45     2045.65    116.25 o 
  -1  -9   8     6004.50     5840.40    240.06 o 
   0  -9   8      114.19       83.82     30.99 o 
   1  -9   8      242.95      273.88     43.59 o 
   2  -9   8      429.14      497.33     53.66 o 
   3  -9   8     1022.73      945.15     72.92 o 
   4  -9   8     6231.24     5682.23    162.35 o 
   5  -9   8    10924.02    10234.08    269.20 o 
   6  -9   8        1.30        7.62     20.89 o 
  -8  -8   8     3009.37     3115.31    166.16 o 
  -7  -8   8        2.78        0.00     27.89 o 
  -6  -8   8      468.04      456.28     41.80 o 
  -5  -8   8     5876.07     6342.83    192.21 o 
  -4  -8   8     1784.13     1866.16     79.53 o 
  -3  -8   8      761.77      769.49     49.06 o 
  -2  -8   8      119.05      151.83     48.31 o 
  -1  -8   8     1489.00     1308.13     83.84 o 
   0  -8   8     3154.10     3180.99    147.14 o 
   1  -8   8      272.40      240.49     39.40 o 
   2  -8   8      311.24      294.39     41.17 o 
   3  -8   8      665.93      674.43     59.13 o 
   4  -8   8      291.85      230.44     39.84 o 
   5  -8   8    18213.01    17204.94    424.64 o 
   6  -8   8      307.27      304.51     33.09 o 
   7  -8   8        0.40        0.00     19.18 o 
  -8  -7   8     6826.95     7114.98    302.75 o 
  -7  -7   8        0.54       37.48     28.22 o 
  -6  -7   8      258.86      258.55     44.03 o 
  -5  -7   8     1738.85     1904.93    151.92 o 
  -4  -7   8    14003.30    14783.12    383.48 o 
  -3  -7   8        3.88       20.91     26.18 o 
  -2  -7   8     1511.37     1425.48     63.90 o 
  -1  -7   8     4236.16     4526.27    139.00 o 
   0  -7   8       78.04       54.04     26.47 o 
   1  -7   8     4224.08     4403.79    183.40 o 
   2  -7   8     4883.48     4820.61    197.32 o 
   3  -7   8     6777.45     6461.40    251.78 o 
   4  -7   8     1724.35     1552.86     90.57 o 
   5  -7   8      258.14      284.49     44.14 o 
   6  -7   8       13.23       12.68     27.12 o 
   7  -7   8     3979.94     3896.40    126.52 o 
   8  -7   8     4021.30     3978.22    131.51 o 
  -9  -6   8        1.57        3.09     29.44 o 
  -8  -6   8     1339.79     1336.63     93.35 o 
  -7  -6   8     3452.66     3302.58    162.47 o 
  -6  -6   8     5912.04     6080.62    257.21 o 
  -5  -6   8      363.08      577.20     56.53 o 
  -4  -6   8        2.50       47.04     18.94 o 
  -3  -6   8       19.89       36.43     17.61 o 
  -2  -6   8     1982.21     2037.85     92.00 o 
  -1  -6   8    45557.36    47983.02   1146.29 o 
   0  -6   8    18861.18    18920.02    644.42 o 
   1  -6   8      616.15      546.75     50.53 o 
   2  -6   8       89.21      111.06     30.44 o 
   3  -6   8     7699.95     7944.73    296.80 o 
   4  -6   8      439.96      512.27     52.91 o 
   5  -6   8     5701.01     5582.58    224.66 o 
   6  -6   8       32.52        0.00     24.48 o 
   7  -6   8      204.36      245.37     41.48 o 
   8  -6   8      999.63      964.56     55.14 o 
   9  -6   8      463.75      727.16     75.74 o 
  -9  -5   8     2684.16     2748.01    151.12 o 
  -8  -5   8     3995.01     3845.16    186.16 o 
  -7  -5   8        0.05       23.59     24.81 o 
  -6  -5   8      115.44      121.88     34.52 o 
  -5  -5   8      804.79      805.01     44.81 o 
  -4  -5   8    14160.38    14038.86    359.33 o 
  -3  -5   8     3964.90     4026.06    122.60 o 
  -2  -5   8     1038.31     1055.41     49.35 o 
  -1  -5   8       13.89       17.25     15.89 o 
   0  -5   8      105.85      122.84     21.43 o 
   1  -5   8     8111.58     8501.30    308.67 o 
   2  -5   8     1340.00     1370.87     80.80 o 
   3  -5   8    10510.69    10619.21    380.19 o 
   4  -5   8      346.50      313.81     41.85 o 
   5  -5   8     1542.94     1455.81     86.56 o 
   6  -5   8    22840.67    23016.12    781.93 o 
   7  -5   8    18003.87    16916.55    590.67 o 
   8  -5   8      620.79      587.68     57.56 o 
   9  -5   8      299.00      329.79     39.40 o 
  -9  -4   8      547.81      777.64     74.77 o 
  -8  -4   8     3955.79     4073.79    193.78 o 
  -7  -4   8     5191.44     5452.06    237.19 o 
  -6  -4   8    17836.12    17380.07    638.28 o 
  -5  -4   8        2.57       30.21     22.60 o 
  -4  -4   8      205.29      242.37     51.15 o 
  -3  -4   8    12914.67    13067.43    331.15 o 
  -2  -4   8    21091.93    21210.87    414.57 o 
  -1  -4   8    14093.71    13775.79    275.01 o 
   0  -4   8     2553.86     2715.14    129.21 o 
   1  -4   8      490.23      449.39     43.78 o 
   2  -4   8     4485.33     4705.51    185.75 o 
   3  -4   8     3420.34     3357.10    144.06 o 
   4  -4   8     1411.01     1590.71     87.92 o 
   5  -4   8      797.11      753.17     59.64 o 
   6  -4   8      593.20      613.30     55.37 o 
   7  -4   8     4015.86     4020.42    174.90 o 
   8  -4   8        3.04       17.86     25.69 o 
   9  -4   8      109.11      116.80     35.40 o 
  10  -4   8     8045.77     8543.94    344.75 o 
  -9  -3   8     1066.83     1051.25     85.19 o 
  -8  -3   8      215.55      171.34     39.61 o 
  -7  -3   8       24.95       62.41     28.56 o 
  -6  -3   8     1035.56     1018.79     73.62 o 
  -5  -3   8     1679.36     1871.92    101.74 o 
  -4  -3   8     2243.48     2173.11     56.77 o 
  -3  -3   8     1583.51     1514.85     43.79 o 
  -2  -3   8     7834.53     8097.84    167.80 o 
  -1  -3   8     4398.80     4714.90    103.82 o 
   0  -3   8     7571.21     8636.25    177.99 o 
   1  -3   8    89830.52    85808.49   2761.81 o 
   2  -3   8     2762.92     3271.81    137.83 o 
   3  -3   8      521.66      504.21     45.89 o 
   4  -3   8      772.62      854.02     60.22 o 
   5  -3   8     6366.23     5974.10    229.95 o 
   6  -3   8     1125.42     1081.42     71.02 o 
   7  -3   8      952.05     1150.29     76.48 o 
   8  -3   8      166.33      101.05     32.65 o 
   9  -3   8     2403.95     2332.42    121.08 o 
  -9  -2   8      744.56      701.58     66.86 o 
  -8  -2   8     5987.79     5524.24    241.57 o 
  -7  -2   8       32.42       41.68     24.15 o 
  -6  -2   8      159.44      202.22     35.41 o 
  -5  -2   8      426.64      485.17     27.84 o 
  -4  -2   8     3386.44     3269.87    123.52 o 
  -3  -2   8      302.64      396.79     28.22 o 
  -2  -2   8      183.57      172.32     14.32 o 
  -1  -2   8     1647.04     1508.38     42.38 o 
   0  -2   8       90.45       87.86     19.62 o 
   1  -2   8    35793.76    35745.84    685.75 o 
   2  -2   8     3003.04     2810.14    119.01 o 
   3  -2   8    10500.73    10656.33    371.79 o 
   4  -2   8      702.65      691.78     51.14 o 
   5  -2   8    10915.99    10063.35    357.55 o 
   6  -2   8     2176.66     2118.35    103.69 o 
   7  -2   8     3872.75     3801.06    161.84 o 
   8  -2   8     2642.22     2554.00    123.65 o 
   9  -2   8      305.10      317.21     44.92 o 
  10  -2   8      998.10     1077.35     80.09 o 
  -9  -1   8      266.38      213.85     42.37 o 
  -8  -1   8    11135.44     9926.37    392.03 o 
  -7  -1   8      906.75      842.67     66.38 o 
  -6  -1   8     2011.89     2001.06     67.36 o 
  -5  -1   8     6129.80     6251.55    165.13 o 
  -4  -1   8        1.58        0.00     10.84 o 
  -3  -1   8      914.20      949.20     30.08 o 
  -2  -1   8     8730.45     8655.71    176.12 o 
  -1  -1   8      428.89      578.94     24.75 o 
   0  -1   8      156.64      150.57     36.27 o 
   1  -1   8        0.57        0.00      7.33 o 
   2  -1   8     1704.89     1706.77     55.71 o 
   3  -1   8    11377.35    10674.82    369.01 o 
   4  -1   8       85.14      186.41     27.02 o 
   5  -1   8     4348.85     4264.00    169.82 o 
   6  -1   8      365.89      332.22     38.10 o 
   7  -1   8      109.50       86.26     27.02 o 
   8  -1   8    14427.81    13858.81    486.88 o 
   9  -1   8    27203.42    26732.03    902.10 o 
  10  -1   8       53.38       51.50     29.77 o 
  -9   0   8      366.80      331.80     48.90 o 
  -8   0   8      570.26      515.67     58.88 o 
  -7   0   8      198.78      205.93     22.64 o 
  -6   0   8     2568.73     2599.13     82.55 o 
  -5   0   8    16620.84    16516.32    439.17 o 
  -4   0   8    27079.13    26281.25    626.50 o 
  -3   0   8       15.39       45.08     11.63 o 
  -2   0   8       58.32      123.75     11.38 o 
  -1   0   8    24037.76    24476.92    470.67 o 
   0   0   8    14720.13    13879.28    272.05 o 
   1   0   8     7334.43     7179.56    147.44 o 
   2   0   8       16.08       29.29     10.19 o 
   3   0   8       16.30       26.03     10.44 o 
   4   0   8     1006.12      997.50     57.14 o 
   5   0   8     6736.77     6530.75    240.23 o 
   6   0   8     5623.24     5505.87    211.00 o 
   7   0   8     3060.25     3144.69    137.63 o 
   8   0   8       25.21       13.67     23.04 o 
   9   0   8     1345.54     1292.59     82.45 o 
  10   0   8      760.70      688.81     64.56 o 
  -9   1   8        4.78       44.21     30.10 o 
  -8   1   8     5924.15     6084.85    229.74 o 
  -7   1   8      130.67      119.90     24.27 o 
  -6   1   8       85.14       84.59     22.83 o 
  -5   1   8      480.88      449.46     38.01 o 
  -4   1   8     1249.46     1219.27     60.79 o 
  -3   1   8     9348.81     8595.13    294.89 o 
  -2   1   8    11751.08    11967.80    243.37 o 
  -1   1   8     2913.56     2571.73     58.62 o 
   0   1   8      602.35      627.70     21.91 o 
   1   1   8     2406.74     2722.39     62.12 o 
   2   1   8     3168.93     3074.82     85.83 o 
   3   1   8    22349.25    20139.62    472.72 o 
   4   1   8     1863.84     1821.45     58.91 o 
   5   1   8      226.83      208.31     26.60 o 
   6   1   8     1240.70     1229.45     68.24 o 
   7   1   8     3106.15     3024.98    132.44 o 
   8   1   8     3774.98     3738.86    159.40 o 
   9   1   8     1482.90     1564.51     91.48 o 
  10   1   8       67.46       29.11     32.42 o 
  11   1   8      857.93      997.63     83.03 o 
  -9   2   8       15.14       32.52     26.68 o 
  -8   2   8      730.41      660.38     52.28 o 
  -7   2   8     1782.48     1649.96     85.56 o 
  -6   2   8    22517.32    23761.12    786.11 o 
  -5   2   8     1331.11     1548.28     75.85 o 
  -4   2   8      472.02      494.71     38.23 o 
  -3   2   8       47.69       32.97     16.21 o 
  -2   2   8     3300.00     3228.96    106.33 o 
  -1   2   8    17011.54    16368.20    379.53 o 
   0   2   8     3447.69     3389.49     73.66 o 
   1   2   8     6121.97     6113.39    125.07 o 
   2   2   8     1381.26     1339.28     45.73 o 
   3   2   8     7120.99     6620.61    167.69 o 
   4   2   8      649.31      574.66     29.49 o 
   5   2   8     3960.61     3784.83    148.97 o 
   6   2   8    15725.33    15197.69    516.84 o 
   7   2   8      171.07      209.53     30.67 o 
   8   2   8       75.31       75.65     25.25 o 
   9   2   8     1310.11     1834.48    103.39 o 
  10   2   8    12621.15    16578.68    593.36 o 
  11   2   8     2978.81     4121.52    201.89 o 
  -9   3   8      154.21      192.92     38.05 o 
  -8   3   8     5485.53     5517.95    218.47 o 
  -7   3   8       12.04       37.27     23.15 o 
  -6   3   8     7841.51     7414.09    270.67 o 
  -5   3   8     2667.58     2430.14    107.26 o 
  -4   3   8      496.77      552.96     42.21 o 
  -3   3   8    25466.87    26589.44    869.19 o 
  -2   3   8     5610.60     5583.79    201.92 o 
  -1   3   8     2388.65     2256.46     62.37 o 
   0   3   8      765.59      793.79     55.18 o 
   1   3   8     7895.19     8331.47    203.60 o 
   2   3   8     2910.64     3254.42     90.60 o 
   3   3   8     6128.70     6099.06    156.52 o 
   4   3   8      312.11      237.01     19.60 o 
   5   3   8     5271.71     5136.85    109.21 o 
   6   3   8       34.74       66.93     21.39 o 
   7   3   8     3543.04     3684.47    151.98 o 
   8   3   8     1897.80     2053.66    102.14 o 
   9   3   8        0.21       17.09     19.18 o 
  10   3   8     1953.73     1979.48    106.59 o 
  11   3   8    11729.46    18470.05    685.09 o 
  -8   4   8     1304.68     1198.09     78.06 o 
  -7   4   8     3782.57     3718.97    159.18 o 
  -6   4   8      310.60      370.42     39.74 o 
  -5   4   8      119.77      140.85     26.91 o 
  -4   4   8     2250.34     2109.94     97.32 o 
  -3   4   8     6424.30     6149.49    224.33 o 
  -2   4   8    45116.55    47608.96   1535.62 o 
  -1   4   8     4943.56     5105.74    127.91 o 
   0   4   8      972.86     1148.26     39.34 o 
   1   4   8     6125.35     6334.44    159.36 o 
   2   4   8     4739.36     4704.25    124.19 o 
   3   4   8     7736.77     7131.79    181.07 o 
   4   4   8       96.95      412.89     38.61 o 
   5   4   8     3451.81     3239.65     93.79 o 
   6   4   8      536.75      665.49     48.75 o 
   7   4   8     5564.80     5634.20    215.16 o 
   8   4   8      241.40      247.54     33.33 o 
   9   4   8     1503.86     1329.76     79.73 o 
  10   4   8      103.30       86.14     29.23 o 
  11   4   8       11.74       55.46     28.11 o 
  12   4   8      335.97      300.41     48.67 o 
  -8   5   8      180.34      183.01     40.48 o 
  -7   5   8      202.60      152.47     32.88 o 
  -6   5   8     5583.56     5446.84    215.15 o 
  -5   5   8       23.16        0.55     19.07 o 
  -4   5   8       43.33       55.91     23.05 o 
  -3   5   8       47.68       52.71     21.17 o 
  -2   5   8      793.99      783.50     51.13 o 
  -1   5   8     8591.19     9020.39    217.80 o 
   0   5   8     2803.54     2774.55     92.77 o 
   1   5   8    18965.73    20358.88    474.76 o 
   2   5   8     1098.82     1088.32     42.76 o 
   3   5   8        1.10       37.14     17.03 o 
   4   5   8     1206.76     1298.24     49.52 o 
   5   5   8    97577.95    96849.47   2197.12 o 
   6   5   8     1949.85     1947.22     65.20 o 
   7   5   8     2301.97     2269.07    106.15 o 
   8   5   8      554.71      583.01     50.61 o 
   9   5   8     4943.67     4867.24    198.72 o 
  10   5   8     2625.73     2584.90    127.64 o 
  11   5   8     4030.65     4137.57    186.26 o 
  12   5   8       17.68       44.98     31.64 o 
  -7   6   8      680.12      754.34     63.53 o 
  -6   6   8       70.70       47.64     25.58 o 
  -5   6   8     4069.94     4127.67    172.23 o 
  -4   6   8    26637.24    28158.03    932.70 o 
  -3   6   8       31.07       42.56     22.16 o 
  -2   6   8     2549.05     2533.59    111.42 o 
  -1   6   8        4.37       12.33     10.48 o 
   0   6   8        5.04       35.26     24.86 o 
   1   6   8     7612.52     7424.02    185.72 o 
   2   6   8     9762.04     9499.80    280.44 o 
   3   6   8     8435.03     8707.39    333.47 o 
   4   6   8       75.16       92.15     16.59 o 
   5   6   8      440.76      463.44     52.92 o 
   6   6   8     1884.83     1875.49     64.40 o 
   7   6   8    10119.74     9879.99    353.14 o 
   8   6   8     5241.48     5437.62    214.43 o 
   9   6   8     2647.47     2878.49    134.17 o 
  10   6   8      124.75      108.20     30.11 o 
  11   6   8       41.93       49.62     27.79 o 
  -7   7   8     1235.35     1345.97     88.54 o 
  -6   7   8     2753.74     2458.45    124.73 o 
  -5   7   8     1007.34      983.94     67.93 o 
  -4   7   8        1.14        5.62     21.06 o 
  -3   7   8       28.58       80.93     25.25 o 
  -2   7   8     4603.35     4319.17    172.42 o 
  -1   7   8    25663.78    27076.99    892.98 o 
   0   7   8    19155.49    19667.09    461.52 o 
   1   7   8      456.59      403.62     25.99 o 
   2   7   8       41.52      106.23     16.70 o 
   3   7   8    16858.94    16831.77    708.87 o 
   4   7   8     1010.85      925.80     43.89 o 
   5   7   8     3642.94     3369.41    101.66 o 
   6   7   8        4.15       10.51     12.86 o 
   7   7   8      459.88      398.86     41.31 o 
   8   7   8     3373.86     3250.78    145.31 o 
   9   7   8       57.97       44.22     22.38 o 
  10   7   8     1762.65     1627.60     95.50 o 
  11   7   8      218.51      230.47     41.04 o 
  -6   8   8      178.59      168.89     37.95 o 
  -5   8   8     1134.68     1017.29     71.83 o 
  -4   8   8     1101.64     1040.41     70.95 o 
  -3   8   8      919.37      964.04     65.16 o 
  -2   8   8      497.03      549.02     49.27 o 
  -1   8   8      163.02      627.18     49.98 o 
   0   8   8     1151.96     1345.43     50.20 o 
   1   8   8     3541.86     3684.07    105.32 o 
   2   8   8        3.20       22.57     14.36 o 
   3   8   8      103.22      119.29     20.38 o 
   4   8   8     5184.39     4808.42    138.51 o 
   5   8   8     3517.96     3350.35    103.62 o 
   6   8   8    10573.52    10213.15    365.21 o 
   7   8   8    11609.90    10808.58    387.77 o 
   8   8   8       20.36       45.65     22.60 o 
   9   8   8      475.20      407.61     46.05 o 
  10   8   8      215.81      180.16     35.86 o 
  11   8   8      900.97      786.44     69.77 o 
  -5   9   8      194.06      184.23     38.06 o 
  -4   9   8      908.27      909.91     67.68 o 
  -3   9   8     1752.45     1808.24     99.62 o 
  -2   9   8     2688.31     2618.26    123.49 o 
  -1   9   8     1392.13     1332.45     77.26 o 
   0   9   8      321.33      322.74     25.63 o 
   1   9   8     1439.12     1575.38     59.04 o 
   2   9   8     7946.10     8173.34    212.18 o 
   3   9   8     2924.46     2964.71     96.84 o 
   4   9   8     1182.85     1058.10    153.49 o 
   5   9   8       10.44        0.00     17.31 o 
   6   9   8      477.15      465.34     45.51 o 
   7   9   8    15705.39    14694.75    515.41 o 
   8   9   8      237.43      240.54     37.30 o 
   9   9   8      139.46      126.40     32.32 o 
  10   9   8      823.97      694.66     65.77 o 
  -4  10   8      234.73      202.13     39.72 o 
  -3  10   8     1338.63     1235.24     83.17 o 
  -2  10   8    13857.96    13816.38    486.08 o 
  -1  10   8       45.87       74.65     27.90 o 
   0  10   8       72.78       94.73     30.55 o 
   1  10   8     4629.37     4786.79    136.41 o 
   2  10   8      312.48      386.13     31.92 o 
   3  10   8     3575.34     3511.22    150.45 o 
   4  10   8     3307.96     3414.76    148.83 o 
   5  10   8      235.88      301.35     40.06 o 
   6  10   8      227.90      204.68     34.10 o 
   7  10   8       32.92       13.89     21.83 o 
   8  10   8      864.12      837.38     65.57 o 
   9  10   8     1967.97     1876.93    109.08 o 
  10  10   8     1882.45     1784.66    109.68 o 
  -3  11   8       10.77       26.35     29.00 o 
  -2  11   8      522.99      463.40     50.58 o 
  -1  11   8        3.23        2.98     22.93 o 
   0  11   8       12.31       33.85     26.79 o 
   1  11   8    23959.76    26551.57    629.80 o 
   2  11   8     4967.29     5285.32    211.30 o 
   3  11   8      334.86      360.62     43.05 o 
   4  11   8        3.49        3.42     20.73 o 
   5  11   8     5177.73     5042.84    209.04 o 
   6  11   8       36.47       35.28     24.15 o 
   7  11   8     6134.97     6006.19    246.21 o 
   8  11   8       26.37        0.00     21.61 o 
   9  11   8       63.23       50.17     27.57 o 
  -1  12   8     1224.13     1201.68     82.57 o 
   2  12   8      197.35      307.91     41.37 o 
   3  12   8     2981.22     3111.19    146.33 o 
   4  12   8      150.16      168.43     34.86 o 
   5  12   8     2867.64     3042.84    147.71 o 
   6  12   8       37.30       18.41     22.93 o 
   7  12   8      959.69      888.48     72.44 o 
   8  12   8     4462.09     4474.00    204.47 o 
   2  13   8      370.85      375.29     47.90 o 
   3  13   8       57.57       44.00     29.22 o 
   4  13   8      649.78      740.75     65.96 o 
   5  13   8       56.89       73.33     30.76 o 
   6  13   8       13.12       14.66     27.45 o 
  -3 -11   9       32.46       12.02     37.49 o 
  -2 -11   9      534.61      580.68     70.46 o 
  -1 -11   9      502.22      525.63     63.16 o 
   0 -11   9       21.02       18.08     31.53 o 
   1 -11   9      391.31      353.46     52.65 o 
   2 -11   9     1991.63     1791.82    111.83 o 
  -5 -10   9      289.46      423.68     46.14 o 
  -4 -10   9      374.80      427.66     44.65 o 
  -3 -10   9      510.56      560.63     49.39 o 
  -2 -10   9    13868.04    14332.49    528.20 o 
  -1 -10   9      303.09      237.28     45.36 o 
   0 -10   9      352.05      322.75     51.00 o 
   1 -10   9     3976.35     3634.05    173.40 o 
   2 -10   9       55.35       34.51     29.33 o 
   3 -10   9     2150.46     1919.70    113.47 o 
   4 -10   9     1480.16     1282.92     93.05 o 
  -6  -9   9       34.95       54.91     36.05 o 
  -5  -9   9      237.79      240.80     35.66 o 
  -4  -9   9     4350.21     4448.97    150.23 o 
  -3  -9   9        0.00        0.00     21.07 o 
  -2  -9   9      338.70      348.03     53.09 o 
  -1  -9   9      269.77      274.45     44.91 o 
   0  -9   9      579.39      512.40     56.23 o 
   1  -9   9    20585.13    20501.10    711.12 o 
   2  -9   9     7972.81     7559.36    296.59 o 
   3  -9   9       10.55        8.82     25.47 o 
   4  -9   9        0.64       24.81     30.43 o 
   5  -9   9     3393.80     3177.48    108.76 o 
   6  -9   9      155.08      130.33     27.58 o 
  -7  -8   9     3566.94     3643.08    181.42 o 
  -6  -8   9      579.98      571.75     60.53 o 
  -5  -8   9      132.44      142.34     28.64 o 
  -4  -8   9       67.95       85.07     24.98 o 
  -3  -8   9     4387.60     4628.26    149.16 o 
  -2  -8   9     7538.79     8054.60    228.40 o 
  -1  -8   9     3626.30     3934.89    177.74 o 
   0  -8   9       27.01       22.82     25.47 o 
   1  -8   9       59.55      100.57     31.32 o 
   2  -8   9      697.70      651.30     59.58 o 
   3  -8   9     3130.93     3355.79    156.79 o 
   4  -8   9       81.90      164.87     39.04 o 
   5  -8   9     6179.46     5962.03    245.52 o 
   6  -8   9        4.06        9.30     19.24 o 
   7  -8   9      661.88      602.97     77.67 o 
  -8  -7   9        0.67       13.45     29.99 o 
  -7  -7   9      974.04     1051.95     83.06 o 
  -6  -7   9     1755.10     1690.54    105.71 o 
  -5  -7   9     4500.29     4574.32    352.49 o 
  -4  -7   9    18650.91    19001.78    486.22 o 
  -3  -7   9      343.83      389.17     49.07 o 
  -2  -7   9      764.57      800.96     48.28 o 
  -1  -7   9     4344.95     4774.54    146.75 o 
   0  -7   9     4760.79     4716.18    196.96 o 
   1  -7   9     2419.49     2273.52    116.69 o 
   2  -7   9     5041.63     5324.80    216.99 o 
   3  -7   9       50.33       27.79     28.34 o 
   4  -7   9     3140.43     3072.92    145.36 o 
   5  -7   9      132.57      104.45     32.87 o 
   6  -7   9       91.60      103.56     36.39 o 
   7  -7   9     1389.08     1278.79     90.38 o 
   8  -7   9       17.61       12.71     23.42 o 
  -8  -6   9     2379.92     2273.60    131.21 o 
  -7  -6   9     2081.85     2067.17    120.02 o 
  -6  -6   9      228.20      251.57     41.82 o 
  -5  -6   9      662.49      648.01     63.11 o 
  -4  -6   9     4446.38     4791.92    177.94 o 
  -3  -6   9      493.65      537.08    110.53 o 
  -2  -6   9     2876.04     2852.93     97.89 o 
  -1  -6   9     1017.31      996.38     52.94 o 
   0  -6   9     6662.70     6886.83    264.35 o 
   1  -6   9       94.52      119.12     32.32 o 
   2  -6   9      877.53      831.92     63.75 o 
   3  -6   9     4293.89     4331.40    183.63 o 
   4  -6   9      120.21      164.02     36.07 o 
   5  -6   9      387.00      382.91     48.14 o 
   6  -6   9       35.61       50.06     30.87 o 
   7  -6   9      114.02      152.42     38.49 o 
   8  -6   9     3806.13     3555.22    168.11 o 
  -8  -5   9     3074.17     3084.19    160.26 o 
  -7  -5   9     5888.69     5647.40    245.60 o 
  -6  -5   9     2699.70     2481.50    129.95 o 
  -5  -5   9        4.78        8.82     22.93 o 
  -4  -5   9      535.24      529.59     38.31 o 
  -3  -5   9      764.08      862.58     46.58 o 
  -2  -5   9     4301.81     4552.73    136.41 o 
  -1  -5   9       87.34      126.94     22.68 o 
   0  -5   9     2130.98     2132.96     90.39 o 
   1  -5   9      160.67      152.92     33.65 o 
   2  -5   9      662.74      748.83     61.71 o 
   3  -5   9    19398.98    19922.13    680.03 o 
   4  -5   9    37065.84    37764.65   1249.58 o 
   5  -5   9     3614.49     3627.06    161.67 o 
   6  -5   9      135.06      142.40     35.30 o 
   7  -5   9     3600.69     3461.66    160.17 o 
   8  -5   9       49.59      119.64     35.29 o 
   9  -5   9     3837.57     3517.66    167.65 o 
  -9  -4   9     4336.06     4050.17    199.94 o 
  -8  -4   9      558.37      631.47     64.06 o 
  -7  -4   9      129.67      171.29     36.62 o 
  -6  -4   9    22034.97    21358.53    775.67 o 
  -5  -4   9     8075.33     7477.72    298.61 o 
  -4  -4   9     5427.53     4727.03    402.85 o 
  -3  -4   9       27.48       11.16     15.48 o 
  -2  -4   9       88.21      224.70     72.17 o 
  -1  -4   9     2674.22     2629.61     67.15 o 
   0  -4   9     4597.01     4474.09    131.03 o 
   1  -4   9      426.59      359.66     41.10 o 
   2  -4   9     2708.66     2680.74    123.06 o 
   3  -4   9      781.27      819.08     63.30 o 
   4  -4   9        9.91       44.98     28.67 o 
   5  -4   9     8500.65     8180.28    306.65 o 
   6  -4   9     2011.11     2145.19    112.04 o 
   7  -4   9     9806.29     9200.59    344.58 o 
   8  -4   9        0.26       88.86     34.07 o 
   9  -4   9      120.32      134.56     37.83 o 
  -9  -3   9      386.64      408.86     56.85 o 
  -8  -3   9     3598.72     3548.39    176.54 o 
  -7  -3   9     1273.47     1358.57     91.27 o 
  -6  -3   9     1915.97     2007.19    111.63 o 
  -5  -3   9      198.67      222.67     36.30 o 
  -4  -3   9     4810.54     5209.81    216.26 o 
  -3  -3   9     3570.21     3579.27    115.19 o 
  -2  -3   9    44723.24    45748.61    874.27 o 
  -1  -3   9        0.98       27.80     39.19 o 
   0  -3   9       28.79       23.57     10.54 o 
   1  -3   9    15055.16    15121.66    478.15 o 
   2  -3   9    18469.63    19385.07    654.46 o 
   3  -3   9     7175.57     7830.92    288.58 o 
   4  -3   9     2111.17     2227.60    110.07 o 
   5  -3   9       73.83       87.35     29.34 o 
   6  -3   9     2224.23     1977.46    104.96 o 
   7  -3   9     4068.44     4559.87    191.25 o 
   8  -3   9     4360.07     3943.69    174.88 o 
   9  -3   9     1503.77     1375.46     89.10 o 
  10  -3   9      168.97      158.51     40.15 o 
  -9  -2   9        2.78        0.00     23.81 o 
  -8  -2   9      591.23      581.30     63.19 o 
  -7  -2   9       17.26        0.00     20.29 o 
  -6  -2   9     2871.20     2943.69    143.50 o 
  -5  -2   9      953.06      899.21     39.80 o 
  -4  -2   9      327.88      365.42     27.22 o 
  -3  -2   9     1600.53     1543.88     45.24 o 
  -2  -2   9     1272.14     1066.09     35.14 o 
  -1  -2   9     7688.61     7705.14    160.84 o 
   0  -2   9     5174.27     5163.10    113.17 o 
   1  -2   9    11355.74    11490.66    233.20 o 
   2  -2   9     2478.95     2465.13    110.86 o 
   3  -2   9       19.51       39.36     21.17 o 
   4  -2   9      217.16      287.42     36.98 o 
   5  -2   9    86810.26    86836.33   2801.49 o 
   6  -2   9    12459.72    12286.81    433.38 o 
   7  -2   9      119.62      122.55     30.11 o 
   8  -2   9      116.09      142.72     32.87 o 
   9  -2   9     1358.69     1371.43     89.29 o 
  10  -2   9     1507.77     1551.96     99.28 o 
  -9  -1   9       88.15      110.72     34.96 o 
  -8  -1   9    12366.43    11862.64    459.97 o 
  -7  -1   9      288.84      303.06     43.15 o 
  -6  -1   9       39.81       77.00     16.18 o 
  -5  -1   9     6503.97     6563.88    173.92 o 
  -4  -1   9    22843.38    22281.63    535.63 o 
  -3  -1   9      196.23      186.89     15.25 o 
  -2  -1   9     3560.88     3869.44     87.83 o 
  -1  -1   9      253.94      373.81     19.53 o 
   0  -1   9     4717.70     4459.36    107.01 o 
   1  -1   9    14820.47    16018.33    316.17 o 
   2  -1   9     9974.72    10249.65    285.80 o 
   3  -1   9     3234.69     3071.10    128.12 o 
   4  -1   9       58.92       79.63     22.17 o 
   5  -1   9     5299.69     5024.09    195.68 o 
   6  -1   9     7347.98     7263.68    270.61 o 
   7  -1   9     2222.87     2148.65    107.75 o 
   8  -1   9     3844.03     3661.76    160.18 o 
   9  -1   9     1608.73     1716.68    100.15 o 
  10  -1   9      229.21      223.65     43.25 o 
  -9   0   9     1012.14      947.67     79.53 o 
  -8   0   9      271.25      299.71     45.91 o 
  -7   0   9      513.73      549.02     34.63 o 
  -6   0   9     2894.39     2797.89     88.31 o 
  -5   0   9      402.75      321.89     25.10 o 
  -4   0   9     7272.06     6869.25    179.39 o 
  -3   0   9     2850.90     2714.52    110.92 o 
  -2   0   9     9497.22     9852.81    227.00 o 
  -1   0   9    21029.04    20151.08    391.12 o 
   0   0   9    11750.36    12940.74    255.68 o 
   1   0   9      931.51      740.24     41.99 o 
   2   0   9     9623.24    10165.43    248.98 o 
   3   0   9      305.34      220.11     39.77 o 
   4   0   9       93.93       90.34     22.06 o 
   5   0   9     2916.26     2835.12    123.72 o 
   6   0   9       73.47       82.27     26.14 o 
   7   0   9     1969.33     1857.13     97.54 o 
   8   0   9      169.71      181.26     33.54 o 
   9   0   9     6631.41     6563.03    260.89 o 
  10   0   9       86.15      111.60     36.17 o 
  11   0   9       10.36        0.00     29.77 o 
  -9   1   9      649.50      491.61     59.66 o 
  -8   1   9       21.18       35.33     17.76 o 
  -7   1   9     1234.46     1187.97     70.71 o 
  -6   1   9      466.13      456.77     73.67 o 
  -5   1   9     3381.80     3418.45    101.90 o 
  -4   1   9        1.68        0.00     14.72 o 
  -3   1   9      372.40      337.73     24.29 o 
  -2   1   9      257.52      276.78     41.97 o 
  -1   1   9     7416.06     6873.42    140.86 o 
   0   1   9    94336.42    90288.91   1701.77 o 
   1   1   9        1.93        6.30      7.08 o 
   2   1   9      751.15      844.55     35.94 o 
   3   1   9      608.85      567.15     44.33 o 
   4   1   9    16632.54    16176.17    385.82 o 
   5   1   9    14300.45    13624.44    465.44 o 
   6   1   9      338.43      424.29     39.98 o 
   7   1   9      556.40      594.20     49.52 o 
   8   1   9        0.39       17.86     22.82 o 
   9   1   9     1276.07     1413.11     88.74 o 
  10   1   9     1940.37     2134.05    121.56 o 
  11   1   9     2808.07     3291.97    170.47 o 
  -8   2   9     1517.28     1559.49     87.20 o 
  -7   2   9      441.58      465.65     45.49 o 
  -6   2   9       28.53       39.03     24.37 o 
  -5   2   9       51.24       97.37     23.05 o 
  -4   2   9    11689.37    11908.94    405.94 o 
  -3   2   9     1419.49     1486.27     72.06 o 
  -2   2   9        0.78        3.20     14.55 o 
  -1   2   9       69.76       42.18      9.01 o 
   0   2   9      441.93      425.76     17.78 o 
   1   2   9     3525.01     3385.45     74.96 o 
   2   2   9    10967.08    10460.10    631.09 o 
   3   2   9     9320.84     9114.69    225.93 o 
   4   2   9     3995.23     3787.25    106.47 o 
   5   2   9     1034.61     1080.82     61.31 o 
   6   2   9      677.64      699.37     51.55 o 
   7   2   9    44902.32    45167.09   1475.86 o 
   8   2   9        4.21        8.05     21.39 o 
   9   2   9     1124.21     1273.27     83.71 o 
  10   2   9      150.30      152.55     39.05 o 
  11   2   9     2622.24     3468.14    181.06 o 
  -8   3   9     1335.43     1370.17     81.83 o 
  -7   3   9     5046.97     4928.16    196.32 o 
  -6   3   9    27287.38    27515.56    910.64 o 
  -5   3   9     5088.48     5028.59    193.30 o 
  -4   3   9      114.91      161.04     26.14 o 
  -3   3   9      348.18      377.35     35.67 o 
  -2   3   9    45382.07    47266.47   1525.06 o 
  -1   3   9       49.30      104.68     22.94 o 
   0   3   9     4742.27     4592.70    118.20 o 
   1   3   9     1486.67     1307.94     34.88 o 
   2   3   9      909.81     1016.99     39.57 o 
   3   3   9     4809.69     4878.05    247.61 o 
   4   3   9     1359.85     1229.92     47.05 o 
   5   3   9     6558.91     6877.78    177.94 o 
   6   3   9        1.75       23.48     18.19 o 
   7   3   9      252.40      332.23     37.64 o 
   8   3   9      109.38      122.54     27.46 o 
   9   3   9     4615.39     4659.84    193.23 o 
  10   3   9     1104.80     1209.58     79.92 o 
  11   3   9     3370.81     5483.81    261.23 o 
  12   3   9       46.33      110.93     59.98 o 
  -8   4   9      178.94      155.10     33.98 o 
  -7   4   9      297.37      254.71     36.97 o 
  -6   4   9      201.03      209.51     33.65 o 
  -5   4   9      360.19      314.65     36.54 o 
  -4   4   9     6496.51     6442.31    237.73 o 
  -3   4   9      190.35      184.16     27.37 o 
  -2   4   9        0.20       27.34     18.19 o 
  -1   4   9     2621.14     2532.81     73.00 o 
   0   4   9     3615.56     3402.46     92.37 o 
   1   4   9    40633.74    42327.39    968.99 o 
   2   4   9    13140.24    13365.73    321.00 o 
   3   4   9       62.50       41.12     21.18 o 
   4   4   9      946.49      813.09     37.57 o 
   5   4   9     5328.17     5146.30    139.71 o 
   6   4   9     1509.56     1522.29     79.52 o 
   7   4   9     5643.60     5394.40    207.86 o 
   8   4   9      663.49      695.37     53.62 o 
   9   4   9     1512.12     1541.26     89.16 o 
  10   4   9     1361.86     1486.31     90.96 o 
  11   4   9      252.48      245.18     42.48 o 
  12   4   9      402.63     1094.71    144.50 o 
  -7   5   9     2376.31     2270.07    115.45 o 
  -6   5   9      385.08      409.35     45.04 o 
  -5   5   9        0.93       25.80     23.26 o 
  -4   5   9      617.16      565.88     47.64 o 
  -3   5   9     4552.56     4642.61    180.44 o 
  -1   5   9      532.98      656.51     47.09 o 
   0   5   9      208.83      271.14     20.00 o 
   1   5   9      755.96      929.77     37.83 o 
   2   5   9    25681.37    27165.49    632.51 o 
   3   5   9      113.99      176.00     19.04 o 
   4   5   9     1983.62     1824.74     63.49 o 
   5   5   9     1164.92     1239.81    105.63 o 
   6   5   9     6477.16     6258.03    166.13 o 
   7   5   9     1228.98     1294.97     74.15 o 
   8   5   9     1115.06     1139.06     71.65 o 
   9   5   9    10288.96     9689.16    354.57 o 
  10   5   9      240.09      188.57     35.09 o 
  11   5   9      279.10      281.28     45.24 o 
  -7   6   9     7918.07     7643.61    295.10 o 
  -6   6   9      929.43      909.32     66.03 o 
  -5   6   9      409.54      381.80     43.06 o 
  -4   6   9     4059.43     4101.25    169.97 o 
  -3   6   9      368.91      348.47     38.53 o 
  -2   6   9     1771.21     1903.89     92.44 o 
  -1   6   9      369.05      398.68     39.65 o 
   0   6   9     1063.59     1023.88     52.70 o 
   1   6   9      177.97      139.83     16.78 o 
   2   6   9       69.90      117.64     33.36 o 
   3   6   9     2131.27     2134.17     98.57 o 
   4   6   9    12104.41    11557.15    290.31 o 
   5   6   9     4830.87     5057.95    140.78 o 
   6   6   9     4336.22     4146.09    119.26 o 
   7   6   9       51.75       47.97     21.61 o 
   8   6   9      895.16      823.16     59.63 o 
   9   6   9    18197.27    17357.91    601.68 o 
  10   6   9     4505.96     4364.03    188.45 o 
  11   6   9      983.54      955.95     73.88 o 
  -6   7   9      129.11      111.62     33.20 o 
  -5   7   9       44.00       45.10     25.69 o 
  -4   7   9    13825.96    13748.88    481.64 o 
  -3   7   9     2193.87     2194.39    106.63 o 
  -2   7   9     2950.69     2907.40    127.99 o 
  -1   7   9     1243.15     1275.68     74.49 o 
   0   7   9    30802.25    31978.77    738.88 o 
   1   7   9       11.93       27.99     13.28 o 
   2   7   9     2084.92     2290.33     75.00 o 
   3   7   9     3204.30     3343.75    225.00 o 
   4   7   9      306.06      302.69     26.40 o 
   5   7   9     7188.90     6838.91    183.67 o 
   6   7   9     6403.48     6230.57    168.52 o 
   7   7   9     2053.25     1859.45     67.00 o 
   8   7   9      607.61      553.74     50.06 o 
   9   7   9       63.12       44.66     24.04 o 
  10   7   9       13.24       11.80     21.17 o 
  11   7   9     1713.78     1611.88    100.66 o 
  -6   8   9      126.95       82.72     34.96 o 
  -5   8   9       88.07      129.58     33.86 o 
  -4   8   9      646.50      611.05     56.80 o 
  -3   8   9     1296.70     1261.82     77.87 o 
  -2   8   9     8799.38     8584.11    313.69 o 
  -1   8   9      156.96      190.30     33.76 o 
   0   8   9      555.75      610.54     33.93 o 
   1   8   9       12.73       11.01     13.41 o 
   2   8   9       60.55       58.44     15.72 o 
   3   8   9    24491.92    24580.37    965.02 o 
   4   8   9    36768.83    35763.63    839.35 o 
   5   8   9      276.26      319.77     28.55 o 
   6   8   9       73.44       78.85     24.70 o 
   7   8   9     4801.19     4297.19    179.21 o 
   8   8   9      347.10      386.25     43.82 o 
   9   8   9     3483.37     3528.94    159.46 o 
  10   8   9     1028.84      936.34     70.91 o 
  11   8   9       34.91        0.00     24.04 o 
  -5   9   9     4164.76     4084.65    183.52 o 
  -4   9   9     1734.50     1550.59     92.92 o 
  -3   9   9       23.72       24.92     24.15 o 
  -2   9   9       83.31       70.03     27.90 o 
  -1   9   9     2344.96     2363.27    115.34 o 
   0   9   9     3105.26     3341.09    146.28 o 
   1   9   9     1546.48     1581.20     59.34 o 
   2   9   9      750.51      744.89     71.00 o 
   3   9   9      213.68      173.89     29.08 o 
   4   9   9      119.83      122.53     34.74 o 
   5   9   9     3674.22     3362.02    145.96 o 
   6   9   9       12.82       13.01     18.85 o 
   7   9   9     5983.47     5491.36    221.17 o 
   8   9   9       83.33       94.07     28.45 o 
   9   9   9      300.39      285.83     41.83 o 
  10   9   9     1185.38     1152.64     82.12 o 
  -4  10   9     1357.20     1364.87     90.46 o 
  -3  10   9     2545.54     2423.45    123.40 o 
  -2  10   9    12357.79    12616.30    450.85 o 
  -1  10   9       49.56      137.17     35.40 o 
   0  10   9     1215.72     1104.28     74.31 o 
   1  10   9      808.74      770.18     40.87 o 
   2  10   9     2724.26     2949.13     98.57 o 
   3  10   9     2694.43     2840.84     97.16 o 
   4  10   9      354.02      378.10     41.29 o 
   5  10   9      331.62      379.72     42.72 o 
   6  10   9      752.66      574.86     52.40 o 
   7  10   9       64.94       93.07     28.56 o 
   8  10   9     1955.67     1945.04    109.20 o 
   9  10   9      742.79      749.19     66.42 o 
  -2  11   9     5843.43     5468.64    225.22 o 
  -1  11   9      158.62      169.10     36.40 o 
   0  11   9     1340.37     1396.74     87.72 o 
   1  11   9      458.23      501.22     55.10 o 
   2  11   9     5327.73     5435.05    215.43 o 
   3  11   9      209.24      265.12     38.28 o 
   4  11   9     1487.67     1561.05     89.44 o 
   5  11   9     5077.74     4832.55    201.96 o 
   6  11   9      219.30      240.63     40.27 o 
   7  11   9      131.00      129.60     33.97 o 
   8  11   9      460.69      502.93     54.88 o 
   9  11   9      157.29      153.98     39.27 o 
  -1  12   9      363.70      395.58     49.89 o 
   0  12   9     1993.59     2227.31    118.73 o 
   2  12   9     1272.43     1301.70     82.04 o 
   3  12   9      121.53      118.23     30.33 o 
   4  12   9      318.63      328.01     43.82 o 
   5  12   9     9065.41     9159.61    347.41 o 
   6  12   9     6330.02     6181.09    253.50 o 
   7  12   9     1061.74     1056.45     79.76 o 
   3  13   9      425.37      485.41     53.65 o 
   4  13   9      275.81      279.83     44.80 o 
   5  13   9      146.63      146.37     38.05 o 
  -1 -11  10     1256.32     1263.91     95.85 o 
   0 -11  10     2552.10     2457.41    139.14 o 
  -4 -10  10      870.89     1028.76     67.13 o 
  -3 -10  10      725.08      825.44     66.53 o 
  -2 -10  10    15883.06    16249.61    593.85 o 
  -1 -10  10      563.40      577.68     66.38 o 
   0 -10  10      912.79      936.63     78.40 o 
   1 -10  10       72.49      137.29     40.36 o 
   2 -10  10     2536.83     2761.88    146.40 o 
   3 -10  10     1666.13     1734.15    111.06 o 
  -5  -9  10       19.43       46.91     24.89 o 
  -4  -9  10       20.99       45.66     24.62 o 
  -3  -9  10      724.95      826.47     70.13 o 
  -2  -9  10     6377.87     6771.07    282.36 o 
  -1  -9  10     2284.97     2452.34    134.14 o 
   0  -9  10     1572.83     1685.71    105.98 o 
   1  -9  10      739.49      797.06     72.84 o 
   2  -9  10     3173.98     3104.53    153.69 o 
   3  -9  10      209.70      249.01     47.11 o 
   4  -9  10     2134.52     2119.55    120.79 o 
   5  -9  10     6071.94     5535.67    165.67 o 
  -6  -8  10      660.02      653.07     65.85 o 
  -5  -8  10       13.21       16.42     22.71 o 
  -4  -8  10      910.34      945.93     58.43 o 
  -3  -8  10       50.89       46.52     23.68 o 
  -2  -8  10       99.98       78.23     24.37 o 
  -1  -8  10      155.72      183.89     40.48 o 
   0  -8  10     4328.39     4124.51    185.06 o 
   1  -8  10      781.43      796.87     67.23 o 
   2  -8  10     1951.63     1832.55    106.15 o 
   3  -8  10      195.97      155.89     37.84 o 
   4  -8  10     1481.42     1233.95     88.10 o 
   5  -8  10     9119.90     8515.01    331.92 o 
   6  -8  10    12136.18    11278.59    422.12 o 
  -7  -7  10     8659.22     8741.27    359.82 o 
  -6  -7  10       22.98       31.31     28.12 o 
  -5  -7  10       21.41       70.67     31.53 o 
  -4  -7  10     8104.37     8235.18    237.55 o 
  -3  -7  10    12539.69    13188.80    349.16 o 
  -2  -7  10     3152.34     3437.06    291.77 o 
  -1  -7  10      128.23      130.05     25.73 o 
   0  -7  10       68.06       97.37     33.19 o 
   1  -7  10      391.78      273.84     41.41 o 
   2  -7  10     3801.76     4168.80    182.25 o 
   3  -7  10     3154.09     3153.56    150.40 o 
   4  -7  10     1585.86     1383.17     91.49 o 
   5  -7  10      131.88      102.91     34.85 o 
   6  -7  10      227.98      243.40     44.91 o 
   7  -7  10     2344.00     2251.56    126.20 o 
  -8  -6  10      387.23      375.19     53.87 o 
  -7  -6  10       81.97      101.46     36.17 o 
  -6  -6  10     1881.11     1882.36    111.75 o 
  -5  -6  10      346.23      377.63     50.78 o 
  -4  -6  10      339.78      349.08     35.32 o 
  -3  -6  10       42.02       76.13     21.68 o 
  -2  -6  10      319.52      313.64     32.09 o 
  -1  -6  10     1029.05     1109.61     55.91 o 
   0  -6  10    39953.92    41065.24   1356.93 o 
   1  -6  10     1056.28     1217.96     79.74 o 
   2  -6  10      104.55      113.27     32.87 o 
   3  -6  10     2909.46     2695.19    132.63 o 
   4  -6  10     4164.40     4058.60    179.83 o 
   5  -6  10     3619.88     3411.95    160.57 o 
   6  -6  10     1765.14     1726.41    103.51 o 
   7  -6  10       24.80        0.00     27.12 o 
   8  -6  10     2114.59     2090.99    120.33 o 
  -8  -5  10      301.22      512.60     59.92 o 
  -7  -5  10     1636.46     1693.04    105.09 o 
  -6  -5  10       79.38       56.35     27.68 o 
  -5  -5  10        0.18       16.87     25.14 o 
  -4  -5  10     3412.47     3424.23    271.26 o 
  -3  -5  10     3581.61     3721.39    124.71 o 
  -2  -5  10       47.78       79.85     20.99 o 
  -1  -5  10      467.93      458.19     34.68 o 
   0  -5  10      518.76      559.38     38.91 o 
   1  -5  10       96.87       90.11     29.56 o 
   2  -5  10     3908.88     3826.24    166.13 o 
   3  -5  10     1304.81     1316.53     83.38 o 
   4  -5  10      119.07      108.98     33.97 o 
   5  -5  10       15.46       96.36     32.19 o 
   6  -5  10      251.74      158.36     38.62 o 
   7  -5  10    12127.69    11197.30    414.13 o 
   8  -5  10      748.38      747.16     69.85 o 
   9  -5  10        7.07       20.73     32.74 o 
  -8  -4  10       11.02       10.25     25.25 o 
  -7  -4  10     4007.58     3719.82    178.39 o 
  -6  -4  10     7630.18     7663.09    311.14 o 
  -5  -4  10     2928.40     3105.43    148.64 o 
  -4  -4  10        7.16       29.99     23.26 o 
  -3  -4  10     2654.70     2664.59     92.27 o 
  -2  -4  10     4514.59     4710.49    138.48 o 
  -1  -4  10      335.11      422.20     44.15 o 
   0  -4  10      131.43      169.21     23.75 o 
   1  -4  10       82.83      124.30     31.98 o 
   2  -4  10     2050.58     2143.44    107.77 o 
   3  -4  10     1822.25     1943.94    102.07 o 
   4  -4  10        7.18       81.37     30.43 o 
   5  -4  10     2005.25     1967.32    106.51 o 
   6  -4  10       10.32      116.32     32.86 o 
   7  -4  10     3720.15     3566.08    164.20 o 
   8  -4  10    10073.02     8978.92    343.90 o 
   9  -4  10      413.90      377.12     53.54 o 
  -8  -3  10       67.86       61.20     31.65 o 
  -7  -3  10      825.37      811.45     70.32 o 
  -6  -3  10     2779.37     2872.28    144.59 o 
  -5  -3  10     5273.51     5491.37    229.96 o 
  -4  -3  10     1388.31     1459.05     85.73 o 
  -3  -3  10      604.04      603.90     27.59 o 
  -2  -3  10     5803.89     6032.97    132.64 o 
  -1  -3  10    13877.73    14692.25    294.55 o 
   0  -3  10     5911.53     6235.20    136.64 o 
   1  -3  10     5450.38     5815.09    129.69 o 
   2  -3  10     6504.15     7021.69    263.00 o 
   3  -3  10      501.54      474.15     47.64 o 
   4  -3  10    11934.16    13104.85    461.75 o 
   5  -3  10      178.02       96.10     31.78 o 
   6  -3  10        4.04       13.78     25.03 o 
   8  -3  10      431.93      396.86     49.14 o 
   9  -3  10      578.49      518.86     57.33 o 
  10  -3  10      818.45      774.00     72.51 o 
  -8  -2  10      193.79      155.33     39.94 o 
  -7  -2  10      411.41      363.02     49.90 o 
  -6  -2  10      121.58      141.62     33.31 o 
  -5  -2  10     1973.74     1898.51    104.80 o 
  -4  -2  10    10938.63    11020.61    278.04 o 
  -3  -2  10     5408.80     5152.76    218.12 o 
  -2  -2  10     3776.76     3844.34     89.98 o 
  -1  -2  10      502.24      614.96     27.63 o 
   0  -2  10     4596.96     5024.15    112.26 o 
   1  -2  10     6898.84     7407.30    158.44 o 
   2  -2  10    69973.76    72482.30   1652.08 o 
   3  -2  10     7645.57     7979.24    291.88 o 
   4  -2  10       59.51       38.82     23.38 o 
   5  -2  10      920.75      920.35     65.11 o 
   6  -2  10    18678.04    18741.32    642.09 o 
   7  -2  10     1023.01     1106.63     74.17 o 
   8  -2  10     2038.81     1905.33    105.10 o 
   9  -2  10       85.48       80.62     34.30 o 
  10  -2  10      116.66      156.83     39.59 o 
  -8  -1  10     4518.77     4309.04    201.87 o 
  -7  -1  10    26804.57    25744.60    928.37 o 
  -6  -1  10       47.79       17.20     21.72 o 
  -5  -1  10        1.76        1.03     12.28 o 
  -4  -1  10       10.10       23.72     14.99 o 
  -3  -1  10      292.40      251.63     22.31 o 
  -2  -1  10    12286.62    12457.54    278.09 o 
  -1  -1  10     8450.73     8581.92    176.91 o 
   0  -1  10     6454.79     6955.95    146.91 o 
   1  -1  10       61.55       30.16     11.92 o 
   2  -1  10      351.27      362.42     31.98 o 
   3  -1  10      529.95      621.14     33.71 o 
   4  -1  10     8246.90     8222.54    297.39 o 
   5  -1  10    20900.63    20790.75    700.94 o 
   6  -1  10     3670.00     3244.54    142.57 o 
   7  -1  10      340.72      346.23     42.18 o 
   8  -1  10        0.19       12.35     22.93 o 
   9  -1  10    19356.30    18831.64    654.22 o 
  10  -1  10    10930.62    10932.42    408.32 o 
  11  -1  10      834.80      812.92     75.28 o 
  -8   0  10        0.04        3.97     23.15 o 
  -7   0  10      931.73      872.73     71.79 o 
  -6   0  10      121.59      218.83     28.68 o 
  -5   0  10     1148.47     1004.38     43.91 o 
  -4   0  10    48266.02    47429.39   1269.84 o 
  -3   0  10     7516.54     7547.50    195.05 o 
  -2   0  10       72.03       94.16     13.32 o 
  -1   0  10     1473.14     1513.40     42.60 o 
   0   0  10    51402.82    52427.16   1068.74 o 
   1   0  10      472.95      494.07     22.93 o 
   2   0  10     7050.35     7284.24    185.82 o 
   3   0  10     1915.36     2036.04     67.52 o 
   4   0  10     2759.67     2737.90    119.85 o 
   5   0  10     2703.46     2624.29    118.24 o 
   6   0  10      587.89      615.45     52.62 o 
   7   0  10     6714.14     6638.26    254.74 o 
   8   0  10      221.80      222.79     36.19 o 
   9   0  10       12.06       43.55     28.78 o 
  10   0  10     2916.11     2806.46    143.99 o 
  11   0  10     2490.80     2642.31    143.70 o 
  -8   1  10     2383.27     2339.71    109.72 o 
  -7   1  10     3485.05     3186.74    103.29 o 
  -6   1  10      366.66      415.09     30.42 o 
  -5   1  10      776.09      895.83     59.06 o 
  -4   1  10       14.43        0.00     12.62 o 
  -3   1  10     6620.45     6264.84    216.95 o 
  -2   1  10     7534.37     7488.77    192.26 o 
  -1   1  10     1830.03     1832.03     48.02 o 
   0   1  10       78.08      139.68     43.19 o 
   1   1  10     3024.66     3056.09     71.37 o 
   2   1  10      719.09      674.48     61.77 o 
   3   1  10    10824.15    10448.80    258.04 o 
   4   1  10    13206.21    12674.34    309.53 o 
   5   1  10      242.78      162.27     28.48 o 
   6   1  10        8.37       14.88     18.63 o 
   7   1  10      190.53      179.63     32.22 o 
   8   1  10      145.05      216.87     37.07 o 
   9   1  10     2144.18     2202.54    118.03 o 
  10   1  10      241.43      277.40     48.33 o 
  11   1  10      292.77      362.07     56.50 o 
  -8   2  10       15.07       43.79     18.91 o 
  -7   2  10     2288.72     2296.98    109.34 o 
  -6   2  10     6653.72     6450.83    239.79 o 
  -5   2  10     3217.95     2889.75    123.05 o 
  -4   2  10     1861.90     1711.61     82.57 o 
  -3   2  10       47.87      108.77     32.81 o 
  -2   2  10      176.60      173.78     17.86 o 
  -1   2  10     5462.69     5447.72    114.79 o 
   0   2  10      185.23      177.18     13.05 o 
   1   2  10      947.46      941.84     29.15 o 
   2   2  10        0.79       22.48      8.32 o 
   3   2  10       62.57       92.31     23.71 o 
   4   2  10    14921.03    13938.30    473.48 o 
   5   2  10     3391.63     3361.88    100.08 o 
   6   2  10      410.23      397.24     39.55 o 
   7   2  10      612.58      583.70     51.96 o 
   8   2  10     1445.22     1548.42     90.39 o 
   9   2  10     3144.22     3652.57    167.01 o 
  10   2  10      600.43      644.11     67.17 o 
  11   2  10     3511.78     4472.25    216.81 o 
  -8   3  10      166.78      242.56     38.50 o 
  -7   3  10      911.97      819.03     60.16 o 
  -6   3  10      402.82      354.97     38.97 o 
  -5   3  10    18411.04    17399.92    587.65 o 
  -4   3  10      606.12      588.02     47.09 o 
  -3   3  10     1552.76     1497.97     76.16 o 
  -2   3  10     5468.58     5174.47    194.10 o 
  -1   3  10      598.39      594.42     26.89 o 
   0   3  10     6959.39     7043.93    180.26 o 
   1   3  10     1299.00     1229.24     61.53 o 
   2   3  10        1.32        7.38     15.71 o 
   3   3  10      248.07      300.83     47.53 o 
   4   3  10      100.10       92.94     16.00 o 
   5   3  10      464.80      464.59     44.76 o 
   6   3  10     6819.44     6809.44    252.87 o 
   7   3  10      295.28      390.24     41.84 o 
   8   3  10      771.46      852.70     61.38 o 
   9   3  10     1199.33     1152.15     75.20 o 
  10   3  10       60.90       27.13     32.64 o 
  11   3  10    21062.69    31638.19   1102.63 o 
  -7   4  10     3949.69     3801.83    164.52 o 
  -6   4  10      242.52      188.80     33.65 o 
  -5   4  10      492.44      480.47     44.51 o 
  -4   4  10       17.37        0.00     17.86 o 
  -3   4  10     7054.34     6444.50    238.00 o 
  -2   4  10    11223.13    10961.76    379.88 o 
  -1   4  10    15446.93    15261.04    515.31 o 
   0   4  10     2397.50     2337.78     68.89 o 
   1   4  10     1671.70     1771.73     57.88 o 
   2   4  10    42219.89    42585.38    978.63 o 
   3   4  10     2905.49     2819.37     86.31 o 
   4   4  10     5994.61     6236.15    165.85 o 
   5   4  10     1051.22     1095.40     47.26 o 
   6   4  10      101.44       93.05     18.50 o 
   7   4  10     6612.05     6321.77    239.73 o 
   8   4  10     1536.27     1443.28     83.09 o 
   9   4  10     1858.37     1879.84    101.81 o 
  10   4  10      787.46      826.95     65.67 o 
  11   4  10        0.01       40.46     27.34 o 
  -7   5  10     1278.56     1197.03     80.70 o 
  -6   5  10     2257.56     1986.91    103.66 o 
  -5   5  10     3653.91     3671.11    156.62 o 
  -4   5  10      954.84      948.56     62.19 o 
  -3   5  10      351.98      281.43     35.22 o 
  -2   5  10     1814.89     1675.73     85.02 o 
  -1   5  10      533.80      590.43     46.64 o 
   0   5  10    11905.51    11868.38    287.13 o 
   1   5  10      392.91      300.69     22.80 o 
   2   5  10     5999.31     5924.44    155.63 o 
   3   5  10     1404.84     1392.79     56.75 o 
   4   5  10     5958.15     5853.79    158.60 o 
   5   5  10    34762.63    33931.23    791.96 o 
   6   5  10    66599.88    67989.20   1556.56 o 
   7   5  10       23.69       30.43     19.96 o 
   8   5  10     1101.67      984.19     65.00 o 
   9   5  10     2410.38     2343.01    117.91 o 
  10   5  10       33.12       62.30     27.34 o 
  11   5  10     3894.06     4078.06    185.80 o 
  -6   6  10      213.68      285.96     43.25 o 
  -5   6  10      120.08      146.25     32.87 o 
  -4   6  10     7608.67     7225.07    271.12 o 
  -3   6  10     9829.16     9356.71    336.45 o 
  -2   6  10      946.65      976.26     64.31 o 
  -1   6  10      247.15      256.94     35.10 o 
   0   6  10        2.66       19.03     12.96 o 
   1   6  10     4788.33     4583.18    172.91 o 
   2   6  10     2780.30     3028.18    103.13 o 
   3   6  10     2559.18     2730.92     86.56 o 
   4   6  10      944.91      965.01     45.42 o 
   5   6  10       47.01       28.29     14.42 o 
   6   6  10    19055.45    18384.27    813.61 o 
   7   6  10       47.47       62.74     23.38 o 
   8   6  10        0.69       23.81     21.17 o 
   9   6  10     5242.72     4964.38    204.81 o 
  10   6  10      129.02      197.43     36.84 o 
  11   6  10      538.56      565.68     59.53 o 
  -6   7  10      513.73      421.07     52.34 o 
  -5   7  10      180.69      189.63     36.07 o 
  -4   7  10      246.47      265.49     39.06 o 
  -3   7  10     7907.30     7733.96    288.04 o 
  -2   7  10       19.37       38.70     23.59 o 
  -1   7  10       37.75       53.59     24.48 o 
   0   7  10    21235.84    22933.63    767.06 o 
   1   7  10      164.92      174.84     20.02 o 
   2   7  10      964.02      963.20     43.63 o 
   3   7  10      197.62      363.40     84.30 o 
   4   7  10     2566.19     2493.99     84.89 o 
   5   7  10     1208.06     1153.46     52.32 o 
   6   7  10      765.70      765.99     43.24 o 
   7   7  10        0.10        0.22     12.55 o 
   8   7  10     3314.15     3109.18    141.31 o 
   9   7  10       97.25      103.56     28.67 o 
  10   7  10     1283.85     1085.23     76.95 o 
  11   7  10      131.97      120.44     33.64 o 
  -5   8  10      374.98      366.69     47.02 o 
  -4   8  10       90.86       78.74     30.44 o 
  -3   8  10      219.60      228.17     36.85 o 
  -2   8  10      221.88      350.33     43.36 o 
  -1   8  10       66.25       69.47     25.14 o 
   0   8  10    16832.52    17095.33    585.53 o 
   1   8  10     5768.04     5865.89    181.67 o 
   2   8  10     1049.91     1224.87     51.70 o 
   3   8  10      133.66      197.76     27.41 o 
   4   8  10     3594.39     3624.28    113.18 o 
   5   8  10     1020.24     1009.48     50.34 o 
   6   8  10     3453.85     3333.25    106.82 o 
   7   8  10     2039.53     2189.83    109.55 o 
   8   8  10      764.79      679.58     55.94 o 
   9   8  10       91.97       91.87     28.67 o 
  10   8  10     1137.55      997.06     73.81 o 
  -4   9  10      316.03      295.88     43.81 o 
  -3   9  10     4002.56     3978.30    173.76 o 
  -2   9  10       25.14       66.15     30.43 o 
  -1   9  10       22.04       35.17     25.14 o 
   0   9  10       65.20       48.96     25.80 o 
   1   9  10      330.02      321.06     26.49 o 
   2   9  10     3657.58     3747.49    186.60 o 
   3   9  10      609.02      627.82     38.90 o 
   4   9  10      489.60      555.00     38.25 o 
   5   9  10      658.59      595.96     98.04 o 
   6   9  10      137.61      131.04     28.35 o 
   7   9  10     6008.99     5405.22    218.86 o 
   8   9  10    12498.88    12089.45    437.50 o 
   9   9  10      234.04      303.42     43.80 o 
  10   9  10      354.52      320.74     47.68 o 
  -3  10  10       25.00       17.53     26.46 o 
  -2  10  10     7255.09     7502.71    290.62 o 
  -1  10  10    11807.00    12228.69    438.91 o 
   0  10  10     6052.12     6288.59    248.20 o 
   1  10  10      603.21      573.45     57.23 o 
   2  10  10        1.83        8.71     16.27 o 
   3  10  10      474.88      515.94     37.57 o 
   4  10  10     6664.05     6758.89    257.74 o 
   5  10  10     3951.88     3900.05    167.97 o 
   6  10  10      463.37      493.95     48.70 o 
   7  10  10       81.42       85.36     28.89 o 
   8  10  10        3.30       45.20     27.34 o 
   9  10  10     1873.56     1648.67    100.82 o 
  -2  11  10     1598.90     1701.16    101.83 o 
  -1  11  10      582.73      597.58     59.98 o 
   0  11  10     1160.72     1210.61     82.68 o 
   1  11  10     1257.39     1262.04     86.03 o 
   2  11  10    20126.71    22026.73    532.98 o 
   3  11  10      644.35      608.95     54.14 o 
   4  11  10       97.81       73.12     27.24 o 
   5  11  10     1474.11     1499.70     89.64 o 
   6  11  10     5364.18     5192.91    216.52 o 
   7  11  10     1473.94     1437.80     90.40 o 
   8  11  10     1065.57     1034.36     78.99 o 
   0  12  10      418.82      484.86     55.97 o 
   3  12  10       72.35       70.35     29.00 o 
   4  12  10     2353.23     2332.08    121.44 o 
   5  12  10     1279.90     1230.22     83.14 o 
   6  12  10      209.04      287.39     46.11 o 
   7  12  10        3.30       31.53     26.02 o 
  -3 -10  11        1.56       35.70     25.84 o 
  -2 -10  11     5338.40     5468.77    248.25 o 
  -1 -10  11     8630.00     9143.36    364.35 o 
   0 -10  11     2439.03     2287.81    132.45 o 
   1 -10  11     1100.59     1013.68     83.86 o 
   2 -10  11        3.22        0.66     33.96 o 
  -5  -9  11       22.55       58.10     34.84 o 
  -4  -9  11      544.02      623.33     52.50 o 
  -3  -9  11     2547.48     2796.86    111.33 o 
  -2  -9  11     2322.41     2341.85    137.11 o 
  -1  -9  11       90.42      153.95     42.24 o 
   0  -9  11      884.67      949.78     80.50 o 
   1  -9  11      544.99      631.68     66.93 o 
   2  -9  11    23478.97    22092.82    769.50 o 
   3  -9  11     3884.16     3408.34    167.71 o 
   4  -9  11      161.82      144.28     41.25 o 
  -6  -8  11      177.95      169.66     44.23 o 
  -5  -8  11      199.21      235.20     46.78 o 
  -4  -8  11      326.69      303.34     37.84 o 
  -3  -8  11       73.50       93.85     26.40 o 
  -2  -8  11     3323.61     3604.40    126.96 o 
  -1  -8  11      483.22      473.01     58.09 o 
   0  -8  11      525.35      528.43     58.98 o 
   1  -8  11      541.11      472.01     55.56 o 
   2  -8  11     1113.02     1156.54     83.79 o 
   3  -8  11     3486.71     3478.85    167.04 o 
   4  -8  11     3545.10     3490.07    168.14 o 
   5  -8  11     1098.57     1120.52     85.42 o 
   6  -8  11        7.39       75.19     37.48 o 
  -6  -7  11     1379.92     1344.88     93.80 o 
  -5  -7  11     2109.59     2177.21    123.58 o 
  -4  -7  11     4782.54     4957.53    161.78 o 
  -3  -7  11      785.80      874.33     78.94 o 
  -2  -7  11      370.31      367.48     36.91 o 
  -1  -7  11      654.39      699.80     47.16 o 
   0  -7  11     9215.36     9445.15    356.51 o 
   1  -7  11      310.41      438.31     53.64 o 
   2  -7  11      117.49       91.66     33.42 o 
   3  -7  11      456.52      338.37     48.15 o 
   4  -7  11     2997.27     2595.54    134.38 o 
   5  -7  11     4544.70     4528.73    201.33 o 
   6  -7  11     1319.40     1287.05     93.13 o 
   7  -7  11      272.08      334.56     55.17 o 
  -7  -6  11       50.95       58.55     32.20 o 
  -6  -6  11       58.62       88.11     33.74 o 
  -5  -6  11      990.34     1040.71     79.77 o 
  -4  -6  11      234.72      270.01     42.70 o 
  -3  -6  11    15222.85    16207.05    418.50 o 
  -2  -6  11      144.51      189.02     27.64 o 
  -1  -6  11        2.54       11.73     25.91 o 
   0  -6  11     5076.71     5348.72    221.19 o 
   1  -6  11    11473.75    12255.51    442.36 o 
   2  -6  11     1575.59     1852.77    104.07 o 
   3  -6  11      140.74      224.37     41.48 o 
   4  -6  11      638.51      628.72     61.89 o 
   5  -6  11      514.25      573.70     60.75 o 
   6  -6  11     2524.19     2653.58    138.25 o 
   7  -6  11     1319.75     1101.92     85.93 o 
   8  -6  11     4616.69     4431.59    203.71 o 
  -7  -5  11     6270.18     5962.81    258.64 o 
  -6  -5  11      281.88      263.20     42.27 o 
  -5  -5  11       11.16        0.00     22.16 o 
  -4  -5  11      109.66      142.94     34.85 o 
  -3  -5  11      203.07      279.92     30.22 o 
  -2  -5  11     2982.97     3225.41    108.34 o 
  -1  -5  11     4282.98     4472.93    137.24 o 
   0  -5  11      847.62      858.77     65.28 o 
   1  -5  11      268.00      248.90     42.05 o 
   2  -5  11       35.61       32.75     27.90 o 
   3  -5  11        0.32       17.20     26.46 o 
   4  -5  11    29201.47    29333.41    988.01 o 
   5  -5  11     2301.16     2305.55    121.90 o 
   6  -5  11       97.33      133.45     39.37 o 
   7  -5  11       31.31        0.00     27.90 o 
   8  -5  11     1686.58     1662.19    104.88 o 
   9  -5  11     3161.47     3166.13    160.45 o 
  -8  -4  11      733.52      901.61     78.90 o 
  -7  -4  11        1.31        0.00     23.48 o 
  -6  -4  11      884.30      966.02     73.54 o 
  -5  -4  11    19263.93    19039.88    694.32 o 
  -4  -4  11      711.70      723.71     60.14 o 
  -3  -4  11     3318.11     3507.94    133.50 o 
  -2  -4  11       50.96       86.95     20.68 o 
  -1  -4  11      216.50      196.38     18.85 o 
   0  -4  11     5614.63     6003.86    170.82 o 
   1  -4  11     7243.32     7534.57    284.80 o 
   2  -4  11     2032.00     2106.69    109.93 o 
   3  -4  11      393.33      404.10     47.82 o 
   4  -4  11      276.52      285.55     42.38 o 
   5  -4  11      231.81      305.34     44.47 o 
   6  -4  11     2271.15     2088.43    114.99 o 
   7  -4  11     3307.07     3226.68    155.42 o 
   8  -4  11     3169.25     3196.14    157.25 o 
   9  -4  11       76.91       80.94     37.82 o 
  -8  -3  11      541.97      405.53     55.55 o 
  -7  -3  11     4430.32     4128.32    194.48 o 
  -6  -3  11       65.14       86.45     30.77 o 
  -5  -3  11      408.97      409.88     47.48 o 
  -4  -3  11      567.52      662.57     55.25 o 
  -3  -3  11     3109.27     3294.21    149.37 o 
  -2  -3  11    10588.48    11373.21    234.61 o 
  -1  -3  11    20478.79    21135.96    417.27 o 
   0  -3  11      444.34      480.07     27.55 o 
   1  -3  11      100.56      145.16     17.64 o 
   2  -3  11     8080.54     8765.80    321.35 o 
   3  -3  11     1523.22     1652.10     93.94 o 
   4  -3  11    11496.63    12307.42    439.01 o 
   5  -3  11      981.94      967.94     70.85 o 
   6  -3  11        5.36        0.00     23.92 o 
   7  -3  11     1000.55     1159.01     79.24 o 
   8  -3  11       85.37      156.38     38.27 o 
   9  -3  11      146.23      103.13     37.28 o 
  10  -3  11       88.65      120.64     40.80 o 
  -8  -2  11      202.44      169.45     42.47 o 
  -7  -2  11       38.83       41.13     31.20 o 
  -6  -2  11     2302.49     2022.42    115.40 o 
  -5  -2  11     4262.89     4501.07    197.68 o 
  -4  -2  11     2893.17     2892.37     89.91 o 
  -3  -2  11        7.81       10.81     12.95 o 
  -2  -2  11      812.16      834.95     33.06 o 
  -1  -2  11    13281.78    14029.59    282.38 o 
   0  -2  11     2986.28     3253.86     80.30 o 
   1  -2  11      182.37      178.41     17.48 o 
   2  -2  11      694.59      779.25     41.03 o 
   3  -2  11     5796.01     6239.81    238.55 o 
   4  -2  11     3730.66     3725.15    158.97 o 
   5  -2  11     1108.82     1074.17     72.02 o 
   6  -2  11    32712.76    31122.86   1038.82 o 
   7  -2  11       19.53       38.70     27.67 o 
   8  -2  11     1020.34      971.96     72.82 o 
   9  -2  11        1.17        0.00     25.80 o 
  10  -2  11       54.45       34.07     33.41 o 
  -8  -1  11      299.47      239.91     44.14 o 
  -7  -1  11     2769.45     2591.04    138.67 o 
  -6  -1  11       68.46       92.85     30.11 o 
  -5  -1  11     2640.22     2611.52     84.31 o 
  -4  -1  11     1261.31     1271.97    101.69 o 
  -3  -1  11     3468.42     3446.07    102.37 o 
  -2  -1  11      591.29      582.70     27.24 o 
  -1  -1  11      396.98      467.99     23.83 o 
   0  -1  11     1094.28     1244.67     75.25 o 
   1  -1  11     7108.90     7445.40    158.90 o 
   2  -1  11     4893.38     4914.44    135.29 o 
   3  -1  11     3202.84     3011.08     93.03 o 
   4  -1  11      425.06      385.80     40.99 o 
   5  -1  11       57.74      246.80     36.06 o 
   6  -1  11    54535.58    52938.52   1728.95 o 
   7  -1  11     6174.96     5702.90    227.58 o 
   8  -1  11     2078.44     2040.59    109.45 o 
   9  -1  11      165.09      221.95     40.26 o 
  10  -1  11     3375.08     3298.72    162.44 o 
  11  -1  11       42.42       41.46     33.96 o 
  -8   0  11      360.29      341.39     49.56 o 
  -7   0  11    10160.09     9188.34    366.50 o 
  -6   0  11     1054.15      947.61     45.31 o 
  -5   0  11       77.44       60.26     15.39 o 
  -4   0  11     3082.08     2691.70     84.62 o 
  -3   0  11    41614.98    39700.97    940.14 o 
  -2   0  11        3.55       22.54     30.81 o 
  -1   0  11     5920.28     6175.25    131.90 o 
   0   0  11     4505.91     4770.99    105.65 o 
   1   0  11      247.50      205.43     17.01 o 
   2   0  11     4071.25     4417.38    122.88 o 
   3   0  11     5659.84     5773.81    155.43 o 
   4   0  11     4162.14     4235.21    121.72 o 
   5   0  11     1083.70     1017.13     66.83 o 
   6   0  11      691.07      739.08     57.51 o 
   7   0  11      508.88      653.28     55.79 o 
   8   0  11     7640.27     7288.60    282.14 o 
   9   0  11     2758.55     2808.05    140.19 o 
  10   0  11     5105.41     5222.24    226.55 o 
  11   0  11        0.26       41.12     35.50 o 
  -8   1  11      161.90      118.58     37.94 o 
  -7   1  11      440.83      358.42     31.23 o 
  -6   1  11      972.44     1030.33     48.19 o 
  -5   1  11     7581.20     6853.46    184.78 o 
  -4   1  11        0.09       26.14     36.99 o 
  -3   1  11      797.56      763.66     36.30 o 
  -2   1  11      232.42      226.73     20.92 o 
  -1   1  11     4288.46     4250.08     94.78 o 
   0   1  11    70074.77    70383.66   1331.27 o 
   1   1  11    21893.39    22653.55    495.56 o 
   2   1  11      361.59      379.69     26.48 o 
   3   1  11       40.11       52.82     15.52 o 
   4   1  11    12005.32    12414.56    306.45 o 
   5   1  11      998.60      865.69     58.05 o 
   6   1  11     7103.78     6605.08    249.31 o 
   7   1  11      150.92      154.23     32.10 o 
   8   1  11      598.98      616.09     56.03 o 
   9   1  11     1343.17     1440.55     92.85 o 
  10   1  11     1153.43     1130.00     84.79 o 
  11   1  11     2952.16     3550.54    180.98 o 
  -8   2  11     6263.00     5914.99    173.65 o 
  -7   2  11     1648.47     1521.81     63.83 o 
  -6   2  11       33.38       50.83     17.70 o 
  -5   2  11      689.52      595.06     35.73 o 
  -4   2  11     1040.32      986.12     60.40 o 
  -3   2  11     6758.06     6571.06    174.76 o 
  -2   2  11     1653.67     1707.12     58.65 o 
  -1   2  11      358.79      384.61     19.57 o 
   0   2  11      220.90      208.32     15.41 o 
   1   2  11       18.45       31.81     11.89 o 
   2   2  11     9272.68     9115.10    227.83 o 
   3   2  11     1866.40     1811.99     63.02 o 
   4   2  11      470.47      535.30     72.50 o 
   5   2  11     3625.50     3372.60    102.26 o 
   6   2  11      266.22      288.65     35.87 o 
   7   2  11    14046.77    14406.39    502.16 o 
   8   2  11    10774.20    11063.61    401.38 o 
   9   2  11      234.22      280.60     44.36 o 
  10   2  11      293.87      344.43     51.54 o 
  11   2  11      164.72      236.83     56.37 o 
  -7   3  11     6116.18     5847.34    229.41 o 
  -6   3  11      277.45      243.11     36.09 o 
  -5   3  11    10212.97    10526.67    372.49 o 
  -4   3  11       19.50       19.96     21.83 o 
  -3   3  11      391.05      330.31     35.67 o 
  -2   3  11     6126.46     5604.56    208.86 o 
  -1   3  11    18513.22    17704.96    460.89 o 
   0   3  11     3738.10     3746.23     83.83 o 
   1   3  11     2368.14     2269.25     70.19 o 
   2   3  11       73.55       92.65     15.79 o 
   3   3  11     7921.60     7834.22    201.39 o 
   4   3  11    11653.88    11527.53    286.74 o 
   5   3  11     2536.68     2541.32     83.31 o 
   6   3  11      373.80      337.83     37.99 o 
   7   3  11      128.66      155.42     29.67 o 
   8   3  11     4002.69     3863.05    166.10 o 
   9   3  11        1.02       40.02     28.44 o 
  10   3  11      947.84     1249.70     94.46 o 
  11   3  11     6620.94     9459.90    388.45 o 
  -7   4  11      165.24      226.57     39.16 o 
  -6   4  11     2525.79     2192.85    109.09 o 
  -5   4  11      460.90      510.09     46.71 o 
  -3   4  11     4366.10     4242.52    169.14 o 
  -2   4  11        0.52        6.73     19.62 o 
  -1   4  11     8938.44     8678.33    308.69 o 
   0   4  11      334.41      347.73     22.79 o 
   1   4  11      234.98      226.39     24.73 o 
   2   4  11    26112.79    26735.57    624.04 o 
   3   4  11     2453.98     2528.41     80.48 o 
   4   4  11     1018.46     1052.18     46.55 o 
   5   4  11      600.69      635.24     36.72 o 
   6   4  11     1399.39     1359.79     56.87 o 
   7   4  11     1217.90     1281.47     76.13 o 
   8   4  11     2275.01     2139.24    108.12 o 
   9   4  11       49.22       40.47     24.04 o 
  10   4  11     1457.32     1415.23     90.42 o 
  11   4  11      316.82      501.38     82.99 o 
  -7   5  11     3331.63     2987.58    143.04 o 
  -6   5  11       30.21       28.01     26.57 o 
  -5   5  11      348.51      279.27     38.30 o 
  -4   5  11      434.14      438.40     45.83 o 
  -3   5  11     4213.02     4116.41    168.58 o 
  -2   5  11     4459.42     4238.12    170.05 o 
  -1   5  11       26.51       12.68     20.84 o 
   0   5  11     1448.52     1446.20     50.17 o 
   1   5  11     1313.55     1363.26     50.48 o 
   2   5  11    16693.89    17175.66    410.50 o 
   3   5  11    22013.60    22908.69    542.41 o 
   4   5  11     3643.02     3551.65    107.68 o 
   5   5  11       12.41       31.37     15.50 o 
   6   5  11     8834.63     8934.58    258.48 o 
   7   5  11     1731.77     1636.57     87.39 o 
   8   5  11     5293.38     5360.26    213.87 o 
   9   5  11      364.32      414.86     48.02 o 
  10   5  11      156.57      126.19     34.53 o 
  11   5  11      563.59      593.78     59.31 o 
  -6   6  11     5455.33     5088.32    211.79 o 
  -5   6  11     1733.61     1810.31     98.37 o 
  -4   6  11      435.56      359.97     42.40 o 
  -3   6  11       15.49       23.15     26.13 o 
  -2   6  11     1732.62     1767.94     92.48 o 
  -1   6  11     6037.94     6009.72    228.79 o 
   0   6  11      134.21      103.80     27.03 o 
   1   6  11      470.58      561.61     31.24 o 
   2   6  11      335.50      357.68     26.72 o 
   3   6  11      143.84      145.05     20.11 o 
   4   6  11     6671.72     6472.12    176.10 o 
   5   6  11      150.17      182.27     22.70 o 
   6   6  11    16316.24    16414.80    402.92 o 
   7   6  11      299.73      262.15     25.89 o 
   8   6  11      215.22      175.77     32.88 o 
   9   6  11     3588.33     3329.51    151.42 o 
  10   6  11    27683.70    25868.89    880.38 o 
  11   6  11       15.40       33.19     25.80 o 
  -5   7  11      669.89      731.56     61.32 o 
  -4   7  11     6853.35     6601.94    256.82 o 
  -3   7  11    25471.38    25984.78    871.54 o 
  -2   7  11       69.00       80.50     28.23 o 
  -1   7  11     1221.04     1255.76     75.67 o 
   0   7  11     8656.36     8629.03    314.73 o 
   1   7  11     7434.06     7700.38    198.17 o 
   2   7  11     1867.12     1919.59     68.04 o 
   3   7  11      495.25      538.38     33.84 o 
   4   7  11        3.78        0.34     13.73 o 
   5   7  11      207.49      227.72     25.51 o 
   6   7  11      936.39      919.13     47.17 o 
   7   7  11      867.91      895.35     46.46 o 
   8   7  11     3154.03     2929.17    136.40 o 
   9   7  11      460.78      418.18     48.15 o 
  10   7  11     1074.60      931.50     70.59 o 
  11   7  11      169.50      107.88     35.52 o 
  -5   8  11       43.22       82.04     33.52 o 
  -4   8  11      134.24      109.08     32.32 o 
  -3   8  11     1043.32     1005.67     71.70 o 
  -2   8  11     1757.82     1711.30     95.31 o 
  -1   8  11     3622.39     3533.91    155.22 o 
   0   8  11     3592.79     3869.20    164.33 o 
   1   8  11     1186.57     1325.07     53.40 o 
   2   8  11       24.04       47.76     16.09 o 
   3   8  11      961.66      894.02     45.05 o 
   4   8  11    12578.34    13518.24    355.15 o 
   5   8  11     1617.89     1506.51    105.24 o 
   6   8  11       23.15        3.15     14.41 o 
   7   8  11       35.10       31.76     20.29 o 
   8   8  11     1579.36     1565.25     91.02 o 
   9   8  11      188.26      153.67     33.21 o 
  10   8  11      590.21      497.40     54.90 o 
  -4   9  11       22.49       31.53     30.98 o 
  -3   9  11       87.31       84.47     32.09 o 
  -2   9  11        6.66       43.33     28.33 o 
  -1   9  11     1238.07     1160.18     76.63 o 
   0   9  11      401.53      419.89     46.48 o 
   1   9  11       59.09       59.44     27.24 o 
   2   9  11      681.99      765.33     62.51 o 
   3   9  11      610.61      537.47     36.54 o 
   4   9  11     1123.99     1233.60     58.11 o 
   5   9  11     3850.15     3821.23    414.71 o 
   6   9  11     3646.79     3619.05    158.31 o 
   7   9  11      513.77      500.67     51.03 o 
   8   9  11      130.63      145.15     32.10 o 
   9   9  11      841.78      729.77     62.46 o 
  10   9  11      524.32      480.49     55.33 o 
  -3  10  11     1441.03     1417.50     92.26 o 
  -2  10  11     3420.38     3422.71    160.09 o 
  -1  10  11     1203.18     1057.93     79.37 o 
   0  10  11        0.42        0.00     25.69 o 
   1  10  11     1338.12     1211.97     82.53 o 
   2  10  11      300.01      337.53     30.99 o 
   3  10  11        6.20       45.16     29.66 o 
   4  10  11      541.97      509.65     59.65 o 
   5  10  11      192.02      137.46     29.57 o 
   6  10  11     1622.63     1629.20     93.58 o 
   7  10  11      864.30      920.30     68.67 o 
   8  10  11      109.33      281.56     43.45 o 
   9  10  11      525.64      534.94     58.09 o 
  -1  11  11    12147.74    12301.95    448.58 o 
   0  11  11      110.90      109.52     33.75 o 
   1  11  11      375.59      417.15     53.65 o 
   2  11  11     1555.40     1773.43    112.61 o 
   3  11  11     9270.85     9491.75    348.53 o 
   4  11  11     1727.17     1759.10     98.59 o 
   5  11  11      104.74       81.72     28.45 o 
   6  11  11     1464.42     1372.77     87.08 o 
   7  11  11      511.13      493.52     53.78 o 
   8  11  11     3745.98     3835.70    178.16 o 
   1  12  11     2650.81     3215.55    159.10 o 
   3  12  11      415.66      442.58     49.57 o 
   4  12  11      106.58       76.10     29.12 o 
   5  12  11      195.27      196.92     37.73 o 
   6  12  11    22454.32    21928.99    758.19 o 
  -1 -10  12      918.17      812.11     81.49 o 
   0 -10  12        7.91       38.37     37.04 o 
   1 -10  12     1092.23     1008.81     88.50 o 
  -4  -9  12       18.22       11.97     52.98 o 
  -3  -9  12      934.22     1265.66     72.26 o 
  -2  -9  12      199.80      245.57     53.73 o 
  -1  -9  12    17924.64    18514.11    664.67 o 
   0  -9  12      201.96      136.91     41.70 o 
   1  -9  12      127.86      185.40     43.01 o 
   2  -9  12     1757.01     1751.71    112.99 o 
   3  -9  12    10861.42     9589.68    373.52 o 
   4  -9  12      485.86      418.59     60.07 o 
  -5  -8  12      909.05     1051.04     84.69 o 
  -4  -8  12      263.76      228.28     36.08 o 
  -3  -8  12      320.07      360.39     66.88 o 
  -2  -8  12      239.14      279.15     36.16 o 
  -1  -8  12      176.98      225.37     47.77 o 
   0  -8  12      490.30      458.42     59.08 o 
   1  -8  12     3153.60     3150.37    157.48 o 
   2  -8  12      666.37      632.29     64.75 o 
   3  -8  12      359.13      514.71     60.27 o 
   4  -8  12       13.23       14.88     30.21 o 
   5  -8  12       15.07        7.83     31.31 o 
  -6  -7  12     1605.70     1795.54    113.02 o 
  -5  -7  12       18.44        0.00     25.03 o 
  -4  -7  12     1460.85     1490.30     99.72 o 
  -3  -7  12    18636.19    20412.58    522.91 o 
  -2  -7  12      759.79      753.05     50.91 o 
  -1  -7  12     2381.06     2392.93     94.37 o 
   0  -7  12      134.53       64.53     35.63 o 
   1  -7  12       10.10        0.00     24.70 o 
   2  -7  12     4095.34     4385.23    195.57 o 
   3  -7  12     6131.71     6010.18    249.84 o 
   4  -7  12     2500.40     2451.09    133.11 o 
   5  -7  12       60.60       72.78     37.49 o 
   6  -7  12       31.91       46.20     36.28 o 
  -6  -6  12      233.07      203.12     42.48 o 
  -5  -6  12     2596.83     2548.98    135.80 o 
  -4  -6  12       43.67       56.79     29.77 o 
  -3  -6  12        8.86       23.85     20.30 o 
  -2  -6  12     1654.59     1870.74     79.00 o 
  -1  -6  12     2491.14     2755.25    100.21 o 
   0  -6  12    14771.86    15226.25    540.87 o 
   1  -6  12    13123.08    13287.35    478.85 o 
   2  -6  12       65.30       36.83     28.67 o 
   3  -6  12     1067.12     1098.39     80.25 o 
   4  -6  12     2321.56     2664.77    137.76 o 
   5  -6  12      857.59      884.44     75.20 o 
   6  -6  12     1426.50     1164.01     86.19 o 
   7  -6  12      769.65      901.89     79.91 o 
  -7  -5  12       58.34       54.36     31.54 o 
  -6  -5  12      307.95      291.90     46.02 o 
  -5  -5  12      118.72       93.42     33.42 o 
  -4  -5  12     1085.31     1162.74     82.68 o 
  -3  -5  12     1159.36     1162.37     58.95 o 
  -2  -5  12     2050.62     2101.94     82.06 o 
  -1  -5  12       32.16       55.25     20.25 o 
   0  -5  12       10.98       43.21     26.85 o 
   1  -5  12     6971.62     7384.28    285.47 o 
   2  -5  12        0.20        2.87     26.02 o 
   3  -5  12      356.27      386.97     48.91 o 
   4  -5  12      423.36      501.68     57.53 o 
   5  -5  12     5912.20     5912.29    244.24 o 
   6  -5  12     2203.02     2112.82    119.11 o 
   7  -5  12      221.80      262.26     47.77 o 
   8  -5  12     2302.18     2073.28    123.62 o 
  -7  -4  12      907.92      982.98     79.50 o 
  -6  -4  12      351.85      313.26     45.15 o 
  -5  -4  12     1910.47     1858.06    106.78 o 
  -4  -4  12       98.87      109.74     31.65 o 
  -3  -4  12     8142.54     8789.17    342.70 o 
  -2  -4  12     7561.32     8090.54    345.94 o 
  -1  -4  12      253.72      301.34     22.60 o 
   0  -4  12      308.28      273.23     22.04 o 
   1  -4  12      104.86      101.58     31.88 o 
   2  -4  12     1566.48     1625.01     94.01 o 
   3  -4  12     3951.60     4191.18    181.22 o 
   4  -4  12     1616.15     1575.16     94.88 o 
   5  -4  12      792.24      750.46     67.90 o 
   6  -4  12       20.96       14.33     29.55 o 
   7  -4  12      195.02      227.16     42.58 o 
   8  -4  12    13103.25    12551.52    463.35 o 
   9  -4  12     3533.34     3167.32    161.89 o 
  -7  -3  12      121.99       83.38     32.43 o 
  -6  -3  12     1337.79     1245.03     85.95 o 
  -5  -3  12    17776.71    17704.83    650.08 o 
  -4  -3  12     6109.04     5679.34    235.13 o 
  -3  -3  12      405.12      456.51     46.27 o 
  -2  -3  12       88.82       96.98     21.51 o 
  -1  -3  12    22811.84    24248.60    477.05 o 
   0  -3  12     1160.62     1189.25     42.98 o 
   1  -3  12     3810.77     3960.87     97.97 o 
   2  -3  12      149.73      260.25     40.82 o 
   3  -3  12      245.22      237.51     39.29 o 
   4  -3  12     2100.87     2305.64    118.25 o 
   5  -3  12      805.67      825.61     68.69 o 
   6  -3  12     1320.54     1446.57     91.64 o 
   7  -3  12        5.71        1.21     26.35 o 
   8  -3  12       83.44       72.67     32.42 o 
   9  -3  12       59.99       44.22     33.08 o 
  -7  -2  12       20.41        3.86     26.90 o 
  -6  -2  12       53.01        0.00     26.02 o 
  -5  -2  12      548.27      511.82     53.36 o 
  -4  -2  12       26.89        8.49     20.62 o 
  -3  -2  12     7632.11     7610.91    200.07 o 
  -2  -2  12        6.13       39.58     27.88 o 
  -1  -2  12     1968.79     2071.63     58.55 o 
   0  -2  12      193.22      179.60     22.25 o 
   1  -2  12     1545.31     1651.39     52.22 o 
   2  -2  12    13239.76    14213.22    391.70 o 
   3  -2  12    25076.98    25686.61    861.04 o 
   4  -2  12      176.80      174.33     34.65 o 
   5  -2  12      248.02      325.24     42.82 o 
   6  -2  12     8847.60     8399.45    316.17 o 
   7  -2  12     2145.95     1868.55    104.26 o 
   8  -2  12     3033.87     3032.99    147.45 o 
   9  -2  12     1062.73      952.66     78.01 o 
  10  -2  12      105.42       56.91     37.17 o 
  -7  -1  12    13249.53    12168.79    472.33 o 
  -6  -1  12     8155.87     7975.25    323.24 o 
  -5  -1  12      788.18      771.36     64.35 o 
  -4  -1  12       10.62        6.11     13.92 o 
  -3  -1  12       45.69       54.67     25.03 o 
  -2  -1  12     4568.03     4502.23    126.65 o 
  -1  -1  12     3820.70     3830.59     93.66 o 
   0  -1  12     1312.50     1386.96     44.13 o 
   1  -1  12       90.55       79.70     14.57 o 
   2  -1  12      703.62      765.39     49.95 o 
   3  -1  12     6807.54     6998.08    186.19 o 
   4  -1  12     2440.26     2487.73    118.63 o 
   5  -1  12     1564.84     1591.58     88.25 o 
   6  -1  12     7222.07     6668.78    257.06 o 
   7  -1  12      349.13      413.45     46.48 o 
   8  -1  12       14.50       26.68     24.04 o 
   9  -1  12       49.15       82.26     32.64 o 
  10  -1  12    16626.95    15520.97    560.70 o 
  -7   0  12       53.36       43.89     28.78 o 
  -6   0  12     4487.58     3937.24    119.75 o 
  -5   0  12      106.44      139.55     19.64 o 
  -4   0  12     3586.06     3611.37    108.40 o 
  -3   0  12    27984.87    27991.78    672.77 o 
  -2   0  12      157.73      205.15     23.22 o 
  -1   0  12      306.09      323.02     36.29 o 
   0   0  12     5347.62     5907.80    128.41 o 
   1   0  12     7763.08     8143.42    171.73 o 
   2   0  12     1953.29     2006.09     69.15 o 
   3   0  12      650.53      708.16     38.33 o 
   4   0  12      242.98      305.95     27.93 o 
   5   0  12     5311.60     5173.70    205.24 o 
   6   0  12     1368.49     1535.14     87.39 o 
   7   0  12      448.41      430.97     47.60 o 
   8   0  12     2069.98     2029.99    110.00 o 
   9   0  12        0.50       29.44     27.12 o 
  10   0  12     8696.10     8228.48    325.74 o 
  11   0  12     4746.30     4777.01    219.65 o 
  -7   1  12      837.19      880.73     46.86 o 
  -6   1  12      140.52      145.16     22.44 o 
  -5   1  12        3.13       25.40     14.59 o 
  -4   1  12      978.08      893.10     42.29 o 
  -3   1  12     4085.74     3647.15    107.75 o 
  -2   1  12     1787.71     1854.32     64.86 o 
  -1   1  12     6118.80     5896.34    157.75 o 
   0   1  12      524.77      590.99     25.51 o 
   1   1  12    21905.78    23437.10    629.66 o 
   2   1  12     2872.00     2808.47     87.67 o 
   3   1  12     7261.44     7076.93    259.51 o 
   4   1  12     8541.08     8435.85    219.20 o 
   5   1  12     2501.93     2538.15    117.99 o 
   6   1  12     2842.74     2807.99    129.25 o 
   7   1  12     3805.59     3771.77    164.14 o 
   8   1  12      200.10      135.49     33.21 o 
   9   1  12     1893.57     1823.84    106.89 o 
  10   1  12       43.93       73.77     35.06 o 
  11   1  12      440.70      361.02     58.29 o 
  -7   2  12      644.86      544.60     85.07 o 
  -6   2  12     2124.83     2008.80     75.41 o 
  -5   2  12     3640.15     3449.52    107.46 o 
  -4   2  12      325.77      332.61     27.01 o 
  -3   2  12     1371.39     1183.82     48.39 o 
  -2   2  12     3448.03     3390.39    100.30 o 
  -1   2  12     5174.11     4862.98    133.92 o 
   0   2  12     2319.43     2276.73     57.62 o 
   1   2  12     1038.11     1031.87     70.82 o 
   2   2  12       18.89       59.66     15.84 o 
   3   2  12     1133.26     1070.24     47.02 o 
   4   2  12    13930.21    13314.68    328.76 o 
   5   2  12    58210.13    61130.26   1405.91 o 
   6   2  12      363.38      366.50     41.08 o 
   7   2  12      315.10      360.98     41.95 o 
   8   2  12     2195.99     2232.27    114.97 o 
   9   2  12      349.90      505.69     56.30 o 
  10   2  12     6249.83     6621.85    277.19 o 
  11   2  12       39.02       58.77     38.70 o 
  -7   3  12      562.30      498.71     38.44 o 
  -6   3  12        9.58       23.47     17.86 o 
  -5   3  12    14772.09    14137.86    358.28 o 
  -4   3  12    18881.76    18047.78    446.02 o 
  -3   3  12     2950.05     3072.87     95.00 o 
  -2   3  12       59.35       94.03     16.72 o 
  -1   3  12      731.77      697.51     35.34 o 
   0   3  12     1207.98     1233.82     46.94 o 
   1   3  12    21980.05    21933.71    515.33 o 
   2   3  12     4042.19     4087.77    115.49 o 
   3   3  12     1074.39     1104.75     47.71 o 
   4   3  12      222.45      248.64     24.59 o 
   5   3  12        2.37        8.18     14.70 o 
   6   3  12     6064.48     5777.42    161.62 o 
   7   3  12      949.89     1023.46     67.63 o 
   8   3  12     8487.15     9140.74    342.97 o 
   9   3  12      133.88      156.85     37.72 o 
  10   3  12      705.94      822.34     76.81 o 
  11   3  12     1509.20     2114.02    139.92 o 
  -6   4  12     2475.03     2440.00    120.71 o 
  -5   4  12       11.21       14.99     23.70 o 
  -4   4  12      982.91      952.82     64.73 o 
  -3   4  12     1820.57     1697.05     88.17 o 
  -2   4  12     1066.77     1008.08     62.90 o 
  -1   4  12    28750.93    27162.10    899.01 o 
   0   4  12     2686.32     2798.08    125.90 o 
   1   4  12        0.47       14.43     11.66 o 
   2   4  12     1775.19     1762.51     61.49 o 
   3   4  12    28808.47    29162.57    683.63 o 
   4   4  12      817.99      778.09     76.81 o 
   5   4  12     4280.73     4334.13    128.09 o 
   6   4  12        7.03        9.01     17.92 o 
   7   4  12     2558.70     2422.22    116.19 o 
   8   4  12     2049.35     2080.88    107.56 o 
   9   4  12     2253.85     2156.71    113.26 o 
  10   4  12     1750.11     1538.50     95.82 o 
  11   4  12      140.55      236.26     65.74 o 
  -6   5  12        4.63        0.00     24.37 o 
  -5   5  12     2492.98     2336.21    116.08 o 
  -4   5  12     1209.40     1243.82     76.40 o 
  -3   5  12       19.01       27.34     21.72 o 
  -2   5  12     1281.91     1250.24     73.36 o 
  -1   5  12      885.52      784.59     56.33 o 
   0   5  12      285.10      289.32     36.87 o 
   1   5  12      599.91      679.24     34.19 o 
   2   5  12      461.74      504.98     32.21 o 
   3   5  12       32.17       47.57     14.84 o 
   4   5  12      102.20      128.59     19.84 o 
   5   5  12     1024.99     1007.42     48.64 o 
   6   5  12    27553.61    27712.23    658.56 o 
   7   5  12     3497.03     3595.50    117.71 o 
   8   5  12       91.27      116.02     28.45 o 
   9   5  12        0.22        0.00     17.97 o 
  10   5  12      814.74      747.22     65.23 o 
  11   5  12      273.06      206.67     40.72 o 
  -6   6  12      319.05      256.58     48.01 o 
  -5   6  12       47.92       49.51     27.13 o 
  -4   6  12      129.29      115.37     30.66 o 
  -3   6  12     4019.70     3945.23    168.02 o 
  -2   6  12      580.46      546.62     50.05 o 
  -1   6  12     1836.68     1827.47     93.85 o 
   0   6  12     1294.41     1268.76     75.93 o 
   1   6  12      957.72     1092.28     45.86 o 
   2   6  12     2445.97     2746.81     86.85 o 
   3   6  12      366.16      331.99     26.99 o 
   4   6  12      687.07      736.14     41.33 o 
   5   6  12      845.89      798.05     44.15 o 
   6   6  12     2945.01     2822.62     96.09 o 
   7   6  12     8329.76     8178.62    396.93 o 
   8   6  12      675.30      656.96     55.26 o 
   9   6  12      253.78      293.96     41.60 o 
  10   6  12       89.05       94.51     31.10 o 
  11   6  12     1908.24     1686.26    105.48 o 
  -5   7  12      194.48      160.62     36.85 o 
  -4   7  12       29.58       61.41     29.55 o 
  -3   7  12     2683.29     2572.29    125.75 o 
  -2   7  12     7798.33     7381.03    280.39 o 
  -1   7  12     1992.99     1703.25     91.98 o 
   0   7  12      318.83      315.82     41.51 o 
   1   7  12     2741.24     2944.22    138.01 o 
   2   7  12       11.33        0.00     15.16 o 
   3   7  12     1971.44     2047.75     73.73 o 
   4   7  12       26.12       38.08     17.41 o 
   5   7  12        0.31        7.69     14.78 o 
   6   7  12       69.23       67.33     18.99 o 
   7   7  12       19.79       12.53     15.24 o 
   8   7  12      783.58      762.97     60.14 o 
   9   7  12     3049.34     2666.89    131.34 o 
  10   7  12     2284.76     2057.32    113.74 o 
  -4   8  12      317.50      342.23     48.45 o 
  -3   8  12      817.85      862.97     68.76 o 
  -2   8  12        5.14       14.66     25.58 o 
  -1   8  12       51.16       99.02     29.44 o 
   0   8  12     1647.06     1788.46     98.62 o 
   1   8  12    28875.18    30189.60   1010.00 o 
   2   8  12      688.74      715.86     75.39 o 
   3   8  12      493.69      505.53     35.08 o 
   4   8  12     2664.65     2951.41    168.32 o 
   5   8  12    11003.52    10639.01    280.39 o 
   6   8  12     1668.37     1599.09     69.03 o 
   7   8  12      968.91      998.13     52.31 o 
   8   8  12      718.96      652.32     56.48 o 
   9   8  12      237.36      242.74     40.16 o 
  10   8  12     1244.26     1143.53     82.35 o 
  -3   9  12     2778.96     2803.38    140.38 o 
  -2   9  12     3016.17     3035.37    144.99 o 
  -1   9  12      184.24      215.89     38.72 o 
   0   9  12      390.40      382.54     48.25 o 
   1   9  12        2.80       43.00     29.00 o 
   2   9  12      545.27      562.05     36.85 o 
   3   9  12     7443.42     7765.15    210.22 o 
   4   9  12     3021.89     3125.86    105.91 o 
   5   9  12      267.64      229.70     29.32 o 
   6   9  12      128.68      140.96     31.77 o 
   7   9  12       23.17       10.81     19.41 o 
   8   9  12    15058.37    14628.74    520.39 o 
   9   9  12     4648.09     4261.59    188.35 o 
  -2  10  12      166.95      233.19     43.68 o 
  -1  10  12    17154.93    17448.82    610.96 o 
   0  10  12      910.24      853.52     69.56 o 
   1  10  12      552.34      591.07     61.53 o 
   2  10  12      146.07      143.51     39.93 o 
   3  10  12     1204.08     1307.99     60.22 o 
   4  10  12     3076.03     3126.34    108.77 o 
   5  10  12     1000.60      976.79     69.15 o 
   6  10  12     1516.08     1414.32     86.11 o 
   7  10  12        1.58        0.00     21.17 o 
   8  10  12      124.72      193.23     38.16 o 
   9  10  12      334.91      310.12     45.36 o 
  -1  11  12     1034.16     1079.64     83.18 o 
   0  11  12     2725.95     2813.57    143.25 o 
   1  11  12      830.06     1042.26     81.59 o 
   2  11  12     6336.22     7128.87    293.79 o 
   3  11  12     5659.03     5691.00    167.99 o 
   4  11  12      364.23      350.46     44.15 o 
   5  11  12      604.95      556.88     53.36 o 
   6  11  12      169.34      216.87     38.94 o 
   7  11  12       20.80       32.97     28.45 o 
   8  11  12     1292.36     1281.53     90.00 o 
   4  12  12      332.20      453.49     51.76 o 
   5  12  12      197.41      213.35     38.94 o 
   6  12  12      112.44      168.08     38.49 o 
  -2  -9  13      156.03      177.15     48.53 o 
  -1  -9  13      128.31      120.88     43.35 o 
   0  -9  13     3925.06     3947.54    194.13 o 
   1  -9  13     1624.15     1370.77    101.29 o 
   2  -9  13     1591.09     1396.61    100.39 o 
  -4  -8  13      178.01      168.99     44.57 o 
  -3  -8  13      265.21      344.06     62.51 o 
  -2  -8  13     3110.85     3289.42    122.23 o 
  -1  -8  13      233.99      253.99     50.09 o 
   0  -8  13      241.36      235.57     47.22 o 
   1  -8  13       57.32       27.57     32.42 o 
   2  -8  13       74.69      139.17     41.57 o 
   3  -8  13    12648.86    12531.03    467.53 o 
   4  -8  13     1195.54     1075.30     87.76 o 
   5  -8  13      187.75      151.35     44.35 o 
  -5  -7  13       20.16      160.31     41.90 o 
  -4  -7  13      118.60      121.65     35.73 o 
  -3  -7  13     1707.60     1883.76    152.08 o 
  -2  -7  13       21.41       14.70     37.38 o 
  -1  -7  13     2784.49     2739.71    104.55 o 
   0  -7  13      109.98      155.40     42.02 o 
   1  -7  13      669.35      535.42     59.56 o 
   2  -7  13        1.68       33.29     31.31 o 
   3  -7  13       26.41        5.40     30.65 o 
   4  -7  13       13.19       20.29     32.86 o 
   5  -7  13     3517.76     3554.34    175.42 o 
   6  -7  13      458.49      445.06     59.84 o 
  -6  -6  13       70.80       85.57     35.40 o 
  -5  -6  13      117.65      107.86     34.74 o 
  -4  -6  13      676.74      703.56     64.09 o 
  -3  -6  13     8718.32     8964.54    358.22 o 
  -2  -6  13     8579.30     9090.49    254.64 o 
  -1  -6  13       29.66       42.37     21.73 o 
   0  -6  13       12.61       32.74     28.33 o 
   1  -6  13    12746.85    13273.21    481.33 o 
   2  -6  13     3382.14     3190.75    156.04 o 
   3  -6  13     5363.65     5227.16    223.97 o 
   4  -6  13      304.25      308.70     51.54 o 
   5  -6  13      212.88      225.07     46.89 o 
   6  -6  13     1293.67     1174.54     89.24 o 
   7  -6  13     1888.08     1689.66    110.14 o 
  -6  -5  13     3724.04     3396.88    169.02 o 
  -5  -5  13      976.39     1089.73     82.51 o 
  -4  -5  13       83.32       99.91     32.75 o 
  -3  -5  13      308.18      245.13     39.73 o 
  -2  -5  13      134.97      142.74     25.67 o 
  -1  -5  13     3378.09     3715.03    122.18 o 
   0  -5  13       15.91       56.91     22.26 o 
   1  -5  13     2495.19     2591.55    130.47 o 
   2  -5  13       43.41       53.26     32.42 o 
   3  -5  13      784.78      872.02     71.21 o 
   4  -5  13     5436.96     5902.34    243.93 o 
   5  -5  13    28349.95    28394.94    966.85 o 
   6  -5  13       29.48       59.87     34.84 o 
   7  -5  13      229.77      232.14     46.12 o 
   8  -5  13     1481.49     1368.43     98.92 o 
  -6  -4  13      298.32      290.79     46.46 o 
  -5  -4  13     3675.91     3699.77    175.05 o 
  -4  -4  13    11740.62    11073.35    424.97 o 
  -3  -4  13     1153.78     1126.52     76.73 o 
  -2  -4  13     1119.35     1236.74    101.09 o 
  -1  -4  13       13.47        0.00     15.43 o 
   0  -4  13      257.00      376.37     25.86 o 
   1  -4  13     1537.21     1528.46     91.19 o 
   2  -4  13     1392.92     1595.59     94.35 o 
   3  -4  13      666.83      690.56     62.01 o 
   4  -4  13      422.11      393.13     49.58 o 
   5  -4  13     3020.94     3338.47    158.66 o 
   6  -4  13      240.36      260.19     46.79 o 
   7  -4  13     1932.90     1961.29    114.65 o 
   8  -4  13     1649.57     1625.68    104.97 o 
   9  -4  13      320.10      285.06     53.52 o 
  -7  -3  13       72.79       81.60     35.07 o 
  -6  -3  13      814.14      868.68     72.85 o 
  -5  -3  13        0.91        0.00     21.39 o 
  -4  -3  13     7860.78     7933.57    314.35 o 
  -3  -3  13        0.59        0.00     19.62 o 
  -2  -3  13     6256.87     6330.73    255.03 o 
  -1  -3  13     7607.32     8201.39    177.65 o 
   0  -3  13      828.91      852.62     36.78 o 
   1  -3  13     1917.13     1949.67     60.32 o 
   2  -3  13      624.43      589.30     55.38 o 
   3  -3  13      191.82      189.45     39.50 o 
   4  -3  13      761.06      760.42     67.24 o 
   5  -3  13      232.34      184.50     38.29 o 
   6  -3  13      184.62      167.14     38.50 o 
   7  -3  13     3081.08     3072.85    150.25 o 
   8  -3  13       32.87       12.46     29.77 o 
   9  -3  13      961.09      811.19     75.98 o 
  -7  -2  13       76.64       84.80     33.85 o 
  -6  -2  13     1194.36     1187.28     84.13 o 
  -5  -2  13     1420.77     1482.00     91.08 o 
  -4  -2  13      311.21      389.19     45.14 o 
  -3  -2  13        4.38       10.87     12.93 o 
  -2  -2  13     2586.58     2910.66    109.03 o 
  -1  -2  13    15876.72    17209.88    344.65 o 
   0  -2  13    12363.05    13290.58    272.02 o 
   1  -2  13     1762.65     1824.93     56.86 o 
   2  -2  13       36.98       69.52     50.17 o 
   3  -2  13     7269.22     7479.28    283.26 o 
   4  -2  13     1012.87     1063.60     73.08 o 
   5  -2  13     6054.77     6001.83    239.22 o 
   6  -2  13     2520.85     2407.80    122.91 o 
   7  -2  13      437.92      508.95     54.22 o 
   8  -2  13      829.70      762.15     66.23 o 
   9  -2  13     2191.93     2017.68    117.27 o 
  10  -2  13     1028.14      953.54     81.30 o 
  -7  -1  13       11.60       29.66     28.11 o 
  -6  -1  13      509.42      482.50     56.88 o 
  -5  -1  13       59.38       61.42     28.12 o 
  -4  -1  13     1287.91     1173.72     50.61 o 
  -3  -1  13       12.61        0.00     14.00 o 
  -2  -1  13        5.09        0.00     23.76 o 
  -1  -1  13      485.81      516.78     28.42 o 
   0  -1  13      112.06      179.00     23.91 o 
   1  -1  13    14977.46    16072.41    324.13 o 
   2  -1  13     3789.85     4054.85    119.75 o 
   3  -1  13     3528.46     3568.75    112.11 o 
   4  -1  13     1450.14     1428.37     84.99 o 
   5  -1  13     1887.86     1930.57    103.57 o 
   6  -1  13     9168.83     8763.13    326.98 o 
   7  -1  13    23553.25    21288.08    730.24 o 
   8  -1  13      192.89      173.87     37.95 o 
   9  -1  13        0.34        7.06     28.11 o 
  10  -1  13      567.46      661.59     70.69 o 
  -7   0  13      456.09      447.82     55.09 o 
  -6   0  13    10976.93    10686.61    416.56 o 
  -5   0  13       17.85        5.29     15.20 o 
  -4   0  13       42.40       42.78     15.79 o 
  -3   0  13    15369.78    15052.77    374.62 o 
  -2   0  13    25129.01    24712.72    596.01 o 
  -1   0  13      892.14      889.10     40.53 o 
   0   0  13        0.79       11.14     11.34 o 
   1   0  13      175.29      212.93     19.02 o 
   2   0  13     3661.22     3557.00    107.02 o 
   3   0  13    11323.28    11332.35    285.06 o 
   4   0  13     3162.65     3148.62    100.47 o 
   5   0  13      780.85      700.56     58.41 o 
   6   0  13       63.73       38.71     25.14 o 
   7   0  13     2218.76     2131.01    112.20 o 
   8   0  13        2.58       11.36     26.57 o 
   9   0  13      294.60      248.97     42.60 o 
  10   0  13     7066.69     6915.99    284.44 o 
  -7   1  13      573.78      583.84     60.31 o 
  -6   1  13      800.17      729.80     42.38 o 
  -5   1  13     3244.70     2882.43     94.42 o 
  -4   1  13     1581.61     1583.32     60.91 o 
  -3   1  13      161.69      181.07     43.25 o 
  -2   1  13     2385.10     2353.64     89.25 o 
  -1   1  13      625.82      609.02     32.97 o 
   0   1  13     4707.67     4718.15    105.64 o 
   1   1  13    87447.84    88489.75   3188.55 o 
   2   1  13     5859.99     6188.92    166.34 o 
   3   1  13      169.50      161.06     22.18 o 
   4   1  13      928.87      899.96     47.39 o 
   5   1  13    12030.81    12478.18    314.93 o 
   6   1  13     2332.19     2418.99    118.89 o 
   7   1  13     5495.06     5376.37    218.49 o 
   8   1  13       41.18       38.70     27.68 o 
   9   1  13     1494.73     1441.87     94.09 o 
  10   1  13      748.29      895.01     79.58 o 
  11   1  13       17.44       33.41     35.61 o 
  -7   2  13      266.23      243.54     43.14 o 
  -6   2  13      308.83      339.85     30.77 o 
  -5   2  13        7.16        0.00     15.44 o 
  -4   2  13        9.88        1.80     29.11 o 
  -3   2  13     4283.53     4105.83    119.73 o 
  -2   2  13     6108.23     5938.02    161.59 o 
  -1   2  13     1106.82     1085.38     45.80 o 
   0   2  13      736.89      709.91     35.63 o 
   1   2  13     1867.00     1815.62     63.28 o 
   2   2  13     6737.23     6854.74    181.07 o 
   3   2  13     6184.78     6373.23    172.46 o 
   4   2  13     3162.41     3202.34    100.94 o 
   5   2  13        6.08       54.43     18.90 o 
   6   2  13     1414.94     1287.92     76.97 o 
   7   2  13      967.86      989.64     68.17 o 
   8   2  13     7267.09     7473.95    289.42 o 
   9   2  13     3295.24     3613.67    170.42 o 
  10   2  13       39.65       54.25     34.51 o 
  11   2  13      505.45      558.53     73.87 o 
  -6   3  13     2405.26     2316.78     85.22 o 
  -5   3  13     2950.20     2836.55     95.51 o 
  -4   3  13      703.96      696.49     39.55 o 
  -3   3  13        9.43       24.26     15.24 o 
  -2   3  13     4913.97     5011.74    139.76 o 
  -1   3  13    11932.18    11602.07    408.37 o 
   0   3  13      960.01      985.20     64.22 o 
   1   3  13        1.79       27.10     14.43 o 
   2   3  13       14.28       29.64     14.87 o 
   3   3  13     1858.85     1801.57     77.28 o 
   4   3  13      681.33      723.77     39.83 o 
   5   3  13     2526.09     2524.45     86.70 o 
   6   3  13      440.27      505.12     36.07 o 
   7   3  13       64.77       75.43     26.80 o 
   8   3  13     1555.11     1778.39    102.13 o 
   9   3  13    14017.75    15774.61    565.08 o 
  10   3  13     1222.38     1572.95    107.93 o 
  11   3  13      182.98      167.34     49.64 o 
  -6   4  13     1205.96     1102.55     74.93 o 
  -5   4  13      384.81      316.49     41.18 o 
  -4   4  13    11890.64    11061.24    394.88 o 
  -3   4  13      213.71      206.88     32.55 o 
  -2   4  13      277.81      292.70     36.31 o 
  -1   4  13     3495.97     3265.70    141.49 o 
   0   4  13    25321.46    25380.40    848.38 o 
   1   4  13     5494.75     5655.42    150.73 o 
   2   4  13       80.88      107.97     17.89 o 
   3   4  13     1073.33     1156.86     50.59 o 
   4   4  13       16.36        4.58     21.72 o 
   5   4  13     6043.24     6213.58    173.31 o 
   6   4  13     2002.67     1999.00     80.98 o 
   7   4  13     1031.78     1024.27     68.96 o 
   8   4  13       11.68       24.15     23.26 o 
   9   4  13      279.71      290.90     41.60 o 
  10   4  13     1361.02     1717.64    119.17 o 
  11   4  13     2460.73     4010.19    216.89 o 
  -6   5  13       95.91      101.35     34.74 o 
  -5   5  13      147.82      108.87     30.99 o 
  -4   5  13      234.51      186.91     34.54 o 
  -3   5  13     1694.93     1615.28     88.86 o 
  -2   5  13     9751.71     9048.12    328.45 o 
  -1   5  13      952.91     1249.36     74.59 o 
   0   5  13       35.82       55.35     27.35 o 
   1   5  13     1074.30     1116.90     45.84 o 
   2   5  13      244.93      270.69     24.18 o 
   3   5  13    14199.82    15249.99    373.38 o 
   4   5  13     2494.59     2401.85     85.80 o 
   5   5  13      796.20      787.86     45.80 o 
   6   5  13      446.55      499.89     37.10 o 
   7   5  13    13505.48    13609.83    345.47 o 
   8   5  13        1.53       11.47     21.06 o 
   9   5  13     1336.87     1329.17     85.18 o 
  10   5  13       12.03       36.38     26.79 o 
  11   5  13      576.99      534.79     61.08 o 
  -5   6  13        2.29        0.00     25.69 o 
  -4   6  13      532.12      472.60     50.03 o 
  -3   6  13       12.38       49.39     26.68 o 
  -2   6  13      900.56      781.83     59.84 o 
  -1   6  13     4112.70     3992.70    168.21 o 
   0   6  13      826.08      760.57     58.96 o 
   1   6  13     2457.76     2625.09    126.95 o 
   2   6  13      119.30      116.63     18.60 o 
   3   6  13       51.71       63.74     17.22 o 
   4   6  13       73.24       76.98     18.17 o 
   5   6  13     6669.60     6506.49    182.68 o 
   6   6  13      383.64      362.41     31.60 o 
   7   6  13      607.87      589.63     61.11 o 
   8   6  13      724.71      745.79     59.58 o 
   9   6  13      455.22      461.78     50.46 o 
  10   6  13     9363.56     8756.39    337.40 o 
  -4   7  13      597.40      614.39     59.54 o 
  -3   7  13     7186.71     7048.87    274.52 o 
  -2   7  13     3770.15     3737.03    164.45 o 
  -1   7  13       32.73       51.93     27.23 o 
   0   7  13      146.38      169.66     34.09 o 
   1   7  13     6952.95     7151.80    278.07 o 
   2   7  13      610.98      631.07     37.10 o 
   3   7  13     1998.90     2116.43     76.16 o 
   4   7  13        0.54       10.48     14.78 o 
   5   7  13      226.02      238.49     39.28 o 
   6   7  13     3278.70     3157.68    107.51 o 
   7   7  13      121.36       96.70     22.32 o 
   8   7  13      392.64      375.69     43.94 o 
   9   7  13       17.04       27.67     22.93 o 
  10   7  13       55.08       48.19     27.68 o 
  -4   8  13      202.63      150.03     38.06 o 
  -3   8  13      137.90      203.94     38.93 o 
  -2   8  13     3240.04     3163.39    148.91 o 
  -1   8  13     1992.93     1812.89    100.25 o 
   0   8  13        0.82      103.63     31.42 o 
   1   8  13      294.38      341.37     47.24 o 
   2   8  13     4543.80     5138.49    146.61 o 
   3   8  13      178.05      171.86     34.31 o 
   4   8  13     1234.93     1354.60     71.17 o 
   5   8  13    13565.74    13513.63    347.51 o 
   6   8  13        3.10        0.00     18.47 o 
   7   8  13      963.70      976.90     53.34 o 
   8   8  13       20.72       35.28     24.04 o 
   9   8  13       83.99       54.59     26.58 o 
  10   8  13      518.74      572.91     56.98 o 
  -3   9  13       35.29       16.54     30.98 o 
  -2   9  13      192.16      252.74     43.24 o 
  -1   9  13     1274.87     1256.69     83.37 o 
   0   9  13     1529.45     1432.62     90.11 o 
   1   9  13      355.53      323.54     47.69 o 
   2   9  13       40.94       16.10     26.35 o 
   3   9  13      332.53      312.92     39.41 o 
   4   9  13       13.21       42.07     26.57 o 
   5   9  13    19524.12    18874.55    472.24 o 
   6   9  13     1787.06     1721.97     75.80 o 
   7   9  13      473.40      437.29     47.26 o 
   8   9  13       84.37      149.98     34.52 o 
   9   9  13     1586.68     1501.69     95.85 o 
  -1  10  13     1133.24     1113.48     83.21 o 
   0  10  13        2.95        0.00     27.12 o 
   1  10  13     2877.03     2889.89    147.16 o 
   2  10  13     2270.06     2634.94    141.10 o 
   3  10  13      113.65      121.08     23.96 o 
   4  10  13      407.98      393.55     36.31 o 
   5  10  13      171.24      126.20     31.66 o 
   6  10  13        0.45        6.28     20.95 o 
   7  10  13     1031.23      961.42     71.13 o 
   8  10  13      757.15      730.73     65.43 o 
   0  11  13     9530.98     9724.60    371.36 o 
   1  11  13      235.81      262.26     47.11 o 
   2  11  13        5.12        7.50     32.52 o 
   3  11  13     7606.27     8198.79    334.87 o 
   4  11  13     3077.51     3188.15    148.00 o 
   5  11  13     3181.86     3158.84    148.82 o 
   6  11  13      150.76      175.38     36.62 o 
   7  11  13       20.05        0.00     24.48 o 
  -3  -8  14     1641.69     1814.63    119.13 o 
  -2  -8  14      133.13      165.47     32.20 o 
  -1  -8  14      546.26      601.91     69.69 o 
   0  -8  14       85.96      124.28     40.47 o 
   1  -8  14      947.60      973.29     83.72 o 
   2  -8  14      241.74      272.64     49.32 o 
   3  -8  14     2879.27     2814.48    152.09 o 
   4  -8  14      597.83      580.66     68.48 o 
  -4  -7  14      735.87      621.37     63.76 o 
  -3  -7  14     1244.23     1218.19     89.77 o 
  -2  -7  14     8654.90     9279.12    264.67 o 
  -1  -7  14      251.91      270.89     35.76 o 
   0  -7  14      206.15      283.87     50.64 o 
   1  -7  14      280.98      250.50     47.78 o 
   2  -7  14      669.55      680.34     68.40 o 
   3  -7  14     1222.38     1131.12     86.90 o 
   4  -7  14      460.22      469.48     60.62 o 
   5  -7  14      182.49      163.59     44.79 o 
  -5  -6  14       16.23      122.82     37.16 o 
  -4  -6  14     1294.96     1317.18     90.68 o 
  -3  -6  14       24.44       18.19     27.01 o 
  -2  -6  14     8330.95     9266.30    260.13 o 
  -1  -6  14      213.59      261.60     33.19 o 
   0  -6  14      485.34      558.82     61.85 o 
   1  -6  14     7963.43     8075.76    317.82 o 
   2  -6  14      335.07      431.91     55.41 o 
   3  -6  14      241.38      269.89     49.21 o 
   4  -6  14      570.32      695.26     68.82 o 
   5  -6  14     1520.57     1412.02     99.28 o 
   6  -6  14       12.10        6.06     33.41 o 
  -5  -5  14      139.67      147.91     37.06 o 
  -4  -5  14     2006.19     2093.74    117.10 o 
  -3  -5  14      123.69      102.68     33.75 o 
  -2  -5  14      208.80      172.34     30.95 o 
  -1  -5  14       79.72       87.48     23.65 o 
   0  -5  14     1945.50     1994.08     81.68 o 
   1  -5  14     7535.90     8091.05    313.09 o 
   2  -5  14    11583.45    12367.37    452.15 o 
   3  -5  14       38.78      211.37     44.22 o 
   4  -5  14        0.83       20.62     29.44 o 
   5  -5  14     5215.04     5116.53    223.13 o 
   6  -5  14     4424.18     4366.41    200.04 o 
   7  -5  14      863.33      939.18     80.04 o 
  -6  -4  14     1304.35     1363.66     92.99 o 
  -5  -4  14       24.68       17.31     27.34 o 
  -4  -4  14      271.02      265.61     43.15 o 
  -3  -4  14       95.15      209.65     37.61 o 
  -2  -4  14     6332.40     6420.59    263.86 o 
  -1  -4  14      449.19      539.65     39.54 o 
   0  -4  14        8.37       36.90     14.29 o 
   1  -4  14      345.37      386.94     48.13 o 
   2  -4  14       41.79       56.35     31.76 o 
   3  -4  14     3058.81     3193.56    152.24 o 
   4  -4  14      917.29      797.28     70.58 o 
   5  -4  14     2743.37     2615.75    136.51 o 
   6  -4  14       21.77       43.99     34.07 o 
   7  -4  14      200.86      136.36     38.94 o 
   8  -4  14     2319.16     2110.90    124.62 o 
  -6  -3  14     1360.81     1267.64     88.70 o 
  -5  -3  14      184.31      162.16     35.85 o 
  -4  -3  14    12947.39    12363.24    467.28 o 
  -3  -3  14      319.16      322.52     43.71 o 
  -2  -3  14       57.12       72.67     26.69 o 
  -1  -3  14     3526.66     3724.96     93.86 o 
   0  -3  14    10383.73    11667.56    245.01 o 
   1  -3  14      589.72      615.07     33.56 o 
   2  -3  14      964.24     1126.92     77.70 o 
   3  -3  14      137.70      114.94     33.75 o 
   4  -3  14     1760.51     1806.01    105.34 o 
   5  -3  14     3944.31     4329.16    190.75 o 
   6  -3  14     3002.01     2976.79    148.67 o 
   7  -3  14     1703.45     1643.98    102.36 o 
   8  -3  14      108.24       89.22     35.62 o 
   9  -3  14      564.08      495.01     63.29 o 
  -6  -2  14       34.44      100.89     33.63 o 
  -5  -2  14     1146.37     1163.45     80.57 o 
  -4  -2  14      187.95      205.97     36.41 o 
  -3  -2  14        3.13       59.64     24.03 o 
  -2  -2  14     6393.10     6391.48    174.95 o 
  -1  -2  14      932.95      922.82     37.03 o 
   0  -2  14     1643.72     1904.92    114.70 o 
   1  -2  14      498.04      534.47     31.02 o 
   2  -2  14      171.44      186.10     24.77 o 
   3  -2  14     9226.10     9429.83    348.66 o 
   4  -2  14     4233.27     4405.92    187.58 o 
   5  -2  14       41.79       40.47     27.68 o 
   6  -2  14       36.60       47.52     29.55 o 
   7  -2  14     2249.23     2130.11    117.02 o 
   8  -2  14      300.12      255.26     44.14 o 
   9  -2  14     2293.71     2086.22    122.51 o 
  -6  -1  14    11013.46    11078.17    432.76 o 
  -5  -1  14     1085.76     1123.74     78.79 o 
  -4  -1  14       16.50       24.81     21.94 o 
  -3  -1  14      182.00      211.51     22.45 o 
  -2  -1  14      134.79      181.88     28.68 o 
  -1  -1  14     6646.49     6861.22    185.05 o 
   0  -1  14     1019.61     1103.20     40.14 o 
   1  -1  14     2526.41     2722.40     74.00 o 
   2  -1  14      194.39      247.31     26.73 o 
   3  -1  14     2277.99     2313.07     83.15 o 
   4  -1  14    15033.43    15025.40    525.15 o 
   5  -1  14     1572.57     1417.76     85.87 o 
   6  -1  14      817.94      705.71     60.94 o 
   7  -1  14       77.59      129.91     36.50 o 
   8  -1  14      659.42      632.84     63.54 o 
   9  -1  14     4507.08     4388.08    198.50 o 
  10  -1  14     1140.00     1264.35     95.93 o 
  -6   0  14     4883.58     5085.00    226.79 o 
  -5   0  14     8789.34     8393.58    226.32 o 
  -4   0  14     2160.24     2035.11     73.60 o 
  -3   0  14     1878.85     1680.13     63.10 o 
  -2   0  14      817.52      861.16     41.80 o 
  -1   0  14      428.23      394.56     44.79 o 
   0   0  14     7604.42     8021.52    170.66 o 
   1   0  14      712.30      825.24     42.98 o 
   2   0  14       50.26       34.06     27.02 o 
   3   0  14      543.58      571.69     59.62 o 
   4   0  14       51.09       98.05     45.98 o 
   5   0  14     1859.99     1613.25     90.98 o 
   6   0  14     3549.23     3414.75    153.93 o 
   7   0  14     5982.53     5217.60    215.71 o 
   8   0  14      419.50      336.65     47.26 o 
   9   0  14       37.69       34.07     29.22 o 
  10   0  14      147.33      132.03     40.15 o 
  -6   1  14        3.48        0.00     16.59 o 
  -5   1  14      133.42      145.13     22.11 o 
  -4   1  14      861.89      781.76     42.43 o 
  -3   1  14       96.40      164.80     21.92 o 
  -2   1  14    33690.67    31985.35    766.74 o 
  -1   1  14       20.81       42.34     23.26 o 
   0   1  14        0.99        8.59     14.83 o 
   1   1  14    10553.61    10759.49    268.90 o 
   2   1  14    37575.45    37748.85    877.93 o 
   3   1  14      175.33      218.15     25.25 o 
   4   1  14     3583.43     3468.63    109.81 o 
   5   1  14      298.15      300.37     46.86 o 
   6   1  14      374.47      323.40     43.50 o 
   7   1  14     3248.89     3314.29    152.79 o 
   8   1  14     1043.95      925.26     71.82 o 
   9   1  14     2010.26     1991.69    115.56 o 
  10   1  14       99.27      113.92     38.93 o 
  -6   2  14     3079.07     2742.89     95.28 o 
  -5   2  14     2057.94     1937.08     73.10 o 
  -4   2  14      141.83      289.47     73.57 o 
  -3   2  14      396.08      359.37     28.57 o 
  -2   2  14      111.21       94.85     28.57 o 
  -1   2  14     1800.57     1665.44     88.08 o 
   0   2  14     3858.25     3821.17    159.91 o 
   1   2  14     2371.19     2429.74     78.63 o 
   2   2  14      555.70      530.40     34.55 o 
   3   2  14       30.15       16.09     15.74 o 
   4   2  14     1032.27     1040.15     50.87 o 
   5   2  14    57707.32    59819.00   1381.94 o 
   6   2  14    13511.82    13364.42    471.84 o 
   7   2  14      307.88      359.83     44.37 o 
   8   2  14      207.53      156.56     36.41 o 
   9   2  14     3677.88     3857.78    180.42 o 
  10   2  14      215.75      232.24     49.21 o 
  -6   3  14       29.79       38.19     19.17 o 
  -5   3  14      238.22      199.54     25.36 o 
  -4   3  14    17393.36    16424.30    411.24 o 
  -3   3  14     2971.61     2647.21    123.05 o 
  -2   3  14     2427.68     2129.45    104.83 o 
  -1   3  14       29.41       30.98     23.71 o 
   0   3  14      407.34      422.09     43.51 o 
   1   3  14      798.51      870.90     41.12 o 
   2   3  14     6914.19     7124.08    188.05 o 
   3   3  14      828.82      849.87     42.74 o 
   4   3  14      519.06      497.68     34.67 o 
   5   3  14        0.87        0.00     15.53 o 
   6   3  14     1555.06     1569.11     66.56 o 
   7   3  14     3071.76     3104.34    143.22 o 
   8   3  14      246.90      288.78     43.04 o 
   9   3  14      921.20      994.29     79.19 o 
  10   3  14      715.71      817.65     79.01 o 
  -5   4  14       76.12      132.01     24.32 o 
  -4   4  14      164.47      173.85     32.87 o 
  -3   4  14     2114.18     1860.42     97.43 o 
  -2   4  14     4938.32     4811.02    194.05 o 
  -1   4  14     1088.85     1168.68     74.07 o 
   0   4  14     9977.17     9332.61    340.04 o 
   1   4  14     1032.84     1064.16     45.81 o 
   2   4  14      104.74      200.79     29.39 o 
   3   4  14     2451.25     2578.45     85.69 o 
   4   4  14     4224.75     4391.00    130.81 o 
   5   4  14     1896.77     1856.93     72.90 o 
   6   4  14      288.84      260.37     28.00 o 
   7   4  14      438.56      423.62     46.49 o 
   8   4  14     3159.78     3411.81    160.35 o 
   9   4  14      907.54      932.86     79.63 o 
  10   4  14     1101.23     1256.84     99.25 o 
  -5   5  14     1054.59     1048.35     75.00 o 
  -4   5  14      690.36      609.32     55.03 o 
  -3   5  14      263.35      318.91     40.50 o 
  -2   5  14      383.44      334.63     41.40 o 
  -1   5  14     1089.03     1039.44     70.96 o 
   0   5  14      764.78      715.58     58.83 o 
   1   5  14        1.50       24.36     21.61 o 
   2   5  14     2591.83     2619.57     84.45 o 
   3   5  14        3.40       14.12     14.26 o 
   4   5  14    10739.80    10755.51    276.98 o 
   5   5  14      850.00      829.36     46.58 o 
   6   5  14       37.82       33.04     18.06 o 
   7   5  14     8425.21     8212.26    226.00 o 
   8   5  14      480.07      516.74     51.02 o 
   9   5  14      998.34      865.64     67.92 o 
  10   5  14      233.52      186.57     38.95 o 
  -4   6  14     2530.57     2480.59    126.72 o 
  -3   6  14       42.70      147.97     33.52 o 
  -2   6  14     1948.93     1891.31    101.46 o 
  -1   6  14        1.01        0.00     20.40 o 
   0   6  14      869.19      917.99     67.92 o 
   1   6  14      405.76      467.09     49.47 o 
   2   6  14     6208.70     6371.94    172.09 o 
   3   6  14     1119.36     1215.55     53.54 o 
   4   6  14       21.31       19.25     15.37 o 
   5   6  14      195.56      220.10     27.02 o 
   6   6  14        2.08        7.08     16.01 o 
   7   6  14    20067.32    20057.30    496.54 o 
   8   6  14     5534.58     5210.16    215.77 o 
   9   6  14      599.74      588.59     57.67 o 
  10   6  14      101.08       97.38     31.65 o 
  -4   7  14      385.36      435.79     52.54 o 
  -3   7  14      491.56      461.80     51.79 o 
  -2   7  14    17839.95    17248.61    599.18 o 
  -1   7  14     1071.38     1098.49     75.36 o 
   0   7  14     2774.03     2716.26    132.64 o 
   1   7  14      230.78      260.85     41.93 o 
   2   7  14       12.15       16.10     24.70 o 
   3   7  14     5095.36     5357.68    152.94 o 
   4   7  14     3497.90     3669.72    116.97 o 
   5   7  14     1479.47     1493.80     66.17 o 
   6   7  14       52.40       49.75     19.17 o 
   7   7  14        5.82        4.30     17.10 o 
   8   7  14       28.96       22.83     17.97 o 
   9   7  14     4352.20     4119.02    183.74 o 
  10   7  14      572.70      598.63     61.96 o 
  -3   8  14      174.18      226.79     41.70 o 
  -2   8  14       72.34       99.03     31.98 o 
  -1   8  14      344.05      376.83     49.45 o 
   0   8  14     1201.62     1244.53     82.81 o 
   1   8  14    17713.55    17858.07    626.15 o 
   2   8  14    14501.06    15014.51    535.95 o 
   3   8  14       84.36      103.02     21.03 o 
   4   8  14      109.85      132.01     23.82 o 
   5   8  14     6705.45     6907.43    198.31 o 
   6   8  14      762.29      746.35     48.23 o 
   7   8  14     2871.81     2853.05    105.55 o 
   8   8  14      528.78      534.32     54.45 o 
   9   8  14        1.80        8.27     21.61 o 
  -2   9  14     2528.01     2611.40    134.36 o 
  -1   9  14      701.45      702.79     65.53 o 
   0   9  14       26.97       25.47     27.78 o 
   1   9  14       37.14       59.32     32.64 o 
   2   9  14     5003.17     4844.79    213.11 o 
   3   9  14      539.67      547.61     38.53 o 
   4   9  14      325.24      368.07     33.18 o 
   5   9  14     1070.31     1120.56     59.15 o 
   6   9  14      781.54      784.54     50.72 o 
   7   9  14      435.61      410.83     48.14 o 
   8   9  14      627.73      566.06     55.46 o 
   9   9  14     5195.53     5128.35    220.51 o 
  -1  10  14      297.91      303.24     48.78 o 
   0  10  14     3642.02     3758.62    177.57 o 
   1  10  14       93.58       87.56     36.50 o 
   2  10  14       67.18       53.37     32.42 o 
   3  10  14      597.40      717.05     73.68 o 
   4  10  14     2618.85     2544.86     95.51 o 
   5  10  14        1.05        0.00     16.89 o 
   6  10  14      100.90      123.19     31.54 o 
   7  10  14      268.08      213.73     39.28 o 
   8  10  14      186.06      139.10     34.75 o 
   1  11  14     1424.40     1549.61    105.65 o 
   2  11  14     1393.82     1652.98    111.51 o 
   3  11  14     1684.06     2018.69    128.91 o 
   4  11  14      248.39      265.36     42.26 o 
   5  11  14      266.11      292.96     42.37 o 
   6  11  14      846.52      828.30     67.21 o 
   0  -8  15      228.07      290.71     55.72 o 
   1  -8  15        2.10       19.18     31.86 o 
   2  -8  15      362.15      365.00     56.18 o 
  -3  -7  15      914.08      990.66     81.93 o 
  -2  -7  15      105.73       95.03     27.93 o 
  -1  -7  15       37.71       46.79     25.71 o 
   0  -7  15     2986.68     3120.50    159.75 o 
   1  -7  15      649.78      636.39     68.06 o 
   2  -7  15        6.35       38.04     34.07 o 
   3  -7  15      584.88      536.93     65.94 o 
   4  -7  15       33.59       26.24     37.49 o 
  -4  -6  15      369.26      394.93     54.08 o 
  -3  -6  15       18.71       20.73     27.01 o 
  -2  -6  15    16229.01    16861.39    632.63 o 
  -1  -6  15     1240.44     1492.35     72.18 o 
   0  -6  15       35.59       23.15     30.65 o 
   1  -6  15     2583.01     2539.88    138.58 o 
   2  -6  15    19249.54    19581.71    688.86 o 
   3  -6  15        3.08       75.41     38.81 o 
   4  -6  15     1212.05     1176.20     89.77 o 
   5  -6  15        4.24        0.00     29.33 o 
   6  -6  15      130.83      128.05     44.89 o 
  -4  -5  15      101.43       73.34     31.54 o 
  -3  -5  15      774.27      709.62     64.00 o 
  -2  -5  15      401.69      461.91     53.10 o 
  -1  -5  15       10.84       33.55     21.64 o 
   0  -5  15     4265.71     4676.44    148.61 o 
   1  -5  15      141.42      190.71     41.47 o 
   2  -5  15     1162.56     1170.36     87.46 o 
   3  -5  15      951.12     1177.40     86.39 o 
   4  -5  15     1744.44     1796.99    110.36 o 
   5  -5  15    13694.83    13110.07    484.22 o 
   6  -5  15     5439.97     5796.55    250.54 o 
   7  -5  15      105.28       54.48     37.61 o 
  -5  -4  15        1.70        6.28     25.03 o 
  -4  -4  15     6117.45     6380.82    267.45 o 
  -3  -4  15      955.63      951.13     73.00 o 
  -2  -4  15        4.83        0.00     20.95 o 
  -1  -4  15      229.22      279.59     30.87 o 
   0  -4  15     2336.02     2533.65     93.69 o 
   1  -4  15     2602.38     2864.43    141.25 o 
   2  -4  15       35.83       82.26     33.41 o 
   3  -4  15     1411.99     1406.49     92.20 o 
   4  -4  15      105.81      117.68     36.84 o 
   5  -4  15     2347.15     2310.72    128.71 o 
   6  -4  15     8565.19     8210.59    325.14 o 
   7  -4  15      355.29      276.38     50.99 o 
   8  -4  15      177.16      186.31     46.33 o 
  -5  -3  15        4.15        3.42     27.23 o 
  -4  -3  15     4735.07     4675.38    206.64 o 
  -3  -3  15    10227.18    10267.70    394.82 o 
  -2  -3  15     1087.75     1124.54     75.60 o 
  -1  -3  15       14.76       31.64     24.59 o 
   0  -3  15      723.36      820.10     46.22 o 
   1  -3  15       45.08       41.48     16.32 o 
   2  -3  15     3709.83     4085.66    179.23 o 
   3  -3  15     3530.78     3511.58    161.99 o 
   4  -3  15      775.63      835.11     72.09 o 
   5  -3  15      205.14      234.78     43.14 o 
   6  -3  15      560.18      498.41     57.66 o 
   7  -3  15      936.10      933.32     77.09 o 
   8  -3  15     1220.39     1139.37     89.32 o 
  -5  -2  15     2340.08     2029.66    113.43 o 
  -4  -2  15       52.09       18.97     24.92 o 
  -3  -2  15      312.25      318.20     41.06 o 
  -2  -2  15     1093.98     1178.47     81.64 o 
  -1  -2  15      115.22      118.59     20.43 o 
   0  -2  15    18941.33    20254.17    405.49 o 
   1  -2  15     3165.67     3371.89    115.36 o 
   2  -2  15       66.42       90.59     29.61 o 
   3  -2  15      185.97      160.20     35.08 o 
   4  -2  15     7793.44     7892.88    303.08 o 
   5  -2  15     1232.29     1089.94     77.97 o 
   6  -2  15     2283.50     2196.63    120.71 o 
   7  -2  15      210.37      162.18     39.28 o 
   8  -2  15      397.38      424.35     54.64 o 
   9  -2  15     1117.00     1063.80     86.52 o 
  -6  -1  15        3.44       13.67     27.23 o 
  -5  -1  15      193.41      159.19     37.29 o 
  -4  -1  15     2965.66     2835.70    138.99 o 
  -3  -1  15     6104.23     5969.25    165.91 o 
  -2  -1  15       56.11       37.82     15.98 o 
  -1  -1  15      329.40      325.69     30.74 o 
   0  -1  15      147.57      150.44     21.52 o 
   1  -1  15      107.67      121.41     20.80 o 
   2  -1  15     4438.39     4683.38    137.77 o 
   3  -1  15      331.78      303.78     30.29 o 
   4  -1  15      731.73      760.81     61.70 o 
   5  -1  15      108.18      121.43     33.64 o 
   6  -1  15      220.18      268.45     41.82 o 
   7  -1  15    16951.98    15377.86    546.80 o 
   8  -1  15     5082.92     4379.64    195.46 o 
   9  -1  15      607.01      568.34     62.97 o 
  -6   0  15     4135.34     4002.76    190.64 o 
  -5   0  15     3160.39     3044.36    150.72 o 
  -4   0  15       18.71       23.79     16.34 o 
  -3   0  15      304.41      328.05     28.03 o 
  -2   0  15    14126.63    13408.27    337.41 o 
  -1   0  15     3975.51     3755.63    158.08 o 
   0   0  15     4295.22     4243.53    176.63 o 
   1   0  15      108.49      109.80     20.80 o 
   2   0  15       34.84       52.94     35.78 o 
   3   0  15     5091.24     5341.20    191.76 o 
   4   0  15      416.48      503.07     97.18 o 
   5   0  15     1464.06     1457.96     86.49 o 
   6   0  15        2.29       26.79     25.36 o 
   7   0  15       37.11       46.20     27.12 o 
   8   0  15     3900.66     3633.11    168.71 o 
   9   0  15      679.20      678.77     65.08 o 
  10   0  15      118.22      121.76     40.15 o 
  -5   1  15      694.69      719.64     43.02 o 
  -4   1  15     1065.18      988.80     49.02 o 
  -3   1  15      253.95      262.91     26.44 o 
  -2   1  15       72.49       68.92     24.37 o 
  -1   1  15     7457.17     6723.94    253.65 o 
   0   1  15     2850.61     2961.88    133.93 o 
   1   1  15     6517.92     6626.92    177.02 o 
   2   1  15    15362.46    15317.68    375.93 o 
   3   1  15      342.99      405.92     59.01 o 
   4   1  15     2549.57     2602.08     90.83 o 
   5   1  15     2738.45     2717.27     95.37 o 
   6   1  15      742.56      638.16     59.15 o 
   7   1  15      234.39      201.60     38.07 o 
   8   1  15       58.28       79.73     32.64 o 
   9   1  15      340.19      351.10     50.55 o 
  10   1  15     1944.32     2151.50    127.24 o 
  -5   2  15      219.00      278.88     75.52 o 
  -4   2  15      607.61      648.28     55.68 o 
  -3   2  15     1340.17     1264.75     78.87 o 
  -2   2  15       38.38       23.93     23.49 o 
  -1   2  15        1.93        1.87     18.85 o 
   0   2  15      167.20      163.72     30.67 o 
   1   2  15      346.53      322.77     27.20 o 
   2   2  15    29012.78    29290.28    689.39 o 
   3   2  15      317.69      386.34     32.14 o 
   4   2  15     2884.36     2840.11     96.71 o 
   5   2  15      105.95      141.62     24.21 o 
   6   2  15    16227.70    15373.00    539.04 o 
   7   2  15       30.93       15.11     24.48 o 
   8   2  15     1155.00     1169.08     81.69 o 
   9   2  15      836.14      761.64     71.53 o 
  10   2  15      329.09      427.00     61.14 o 
  -5   3  15      371.00      341.85     44.70 o 
  -4   3  15      557.78      620.10     56.11 o 
  -3   3  15      682.96      509.91     50.06 o 
  -2   3  15     1429.15     1357.23     82.90 o 
  -1   3  15     2036.71     1890.87     98.00 o 
   0   3  15       60.64       92.30     25.91 o 
   1   3  15      219.15      168.17     32.77 o 
   2   3  15      892.77      971.10     46.15 o 
   3   3  15     1515.34     1566.84     95.18 o 
   4   3  15    10872.84    10503.78    271.85 o 
   5   3  15      197.34      176.44     25.70 o 
   6   3  15      582.25      516.35     38.59 o 
   7   3  15      203.72      178.40     34.09 o 
   8   3  15       31.68       60.53     29.77 o 
   9   3  15     9363.34     9935.17    379.73 o 
  10   3  15    11404.93    13062.00    492.49 o 
  -5   4  15      610.71      496.41     52.03 o 
  -4   4  15     7806.44     7538.95    287.44 o 
  -3   4  15     5811.96     5399.88    217.60 o 
  -2   4  15      237.06      140.24     33.88 o 
  -1   4  15        0.17       22.82     23.37 o 
   0   4  15    21672.22    20702.39    703.19 o 
   1   4  15     4140.22     3797.15    164.39 o 
   2   4  15      714.17      683.74     43.51 o 
   3   4  15      135.38      195.67     43.68 o 
   4   4  15       14.49       25.45     16.50 o 
   5   4  15     2232.79     2188.46     82.36 o 
   6   4  15     6111.34     5959.49    200.60 o 
   7   4  15     2460.20     2508.21     96.00 o 
   8   4  15      258.60      244.20     43.15 o 
   9   4  15        0.24        2.54     28.22 o 
  10   4  15     1126.25     1246.78    101.24 o 
  -4   5  15     1052.96      856.57     66.15 o 
  -3   5  15      354.21      339.53     43.05 o 
  -2   5  15     4448.66     4307.27    183.07 o 
  -1   5  15      780.21      807.11     63.57 o 
   0   5  15      108.51      106.10     30.33 o 
   1   5  15     1520.20     1541.24     90.94 o 
   2   5  15     1047.74     1092.28     62.55 o 
   3   5  15     1262.66     1360.89     57.19 o 
   4   5  15    18741.09    19334.75    472.27 o 
   5   5  15       69.43      117.22     22.66 o 
   6   5  15        0.29       12.08     16.72 o 
   7   5  15     1240.13     1367.55     75.58 o 
   8   5  15     2118.58     1970.10    107.84 o 
   9   5  15     1564.69     1487.92     94.42 o 
  10   5  15      858.02     1145.41    102.70 o 
  -4   6  15      347.48      294.35     44.59 o 
  -3   6  15        8.95       14.22     26.24 o 
  -2   6  15       22.19       44.43     28.45 o 
  -1   6  15     2227.89     2184.59    114.34 o 
   0   6  15     4455.58     4449.87    190.57 o 
   1   6  15     1102.03     1060.09     73.62 o 
   2   6  15      163.55      232.33     39.38 o 
   3   6  15     1336.55     1472.07     70.09 o 
   4   6  15      388.04      526.34     37.97 o 
   5   6  15      221.33      402.41     43.14 o 
   6   6  15      489.45      532.78     60.80 o 
   7   6  15     3260.42     3127.41    163.15 o 
   8   6  15      454.43      436.38     49.03 o 
   9   6  15       59.75       47.20     27.46 o 
  10   6  15      247.95      266.79     44.02 o 
  -3   7  15       56.18       51.38     29.11 o 
  -2   7  15     7055.85     6637.96    263.74 o 
  -1   7  15       17.67       89.31     32.30 o 
   0   7  15     1525.03     1517.64     94.55 o 
   1   7  15        1.95       99.66     34.29 o 
   2   7  15     3474.41     3485.17    162.78 o 
   3   7  15      436.60      467.12     34.63 o 
   4   7  15      262.69      264.42     48.89 o 
   5   7  15      219.83      230.71     28.63 o 
   6   7  15      946.49     1059.15     56.89 o 
   7   7  15       94.42      112.58     25.11 o 
   8   7  15        0.16       10.89     18.14 o 
   9   7  15      921.78      894.57     71.43 o 
  -2   8  15     4017.50     3733.22    172.63 o 
  -1   8  15     5217.71     5006.91    213.51 o 
   0   8  15      918.01      999.75     76.42 o 
   1   8  15      205.32      163.17     39.17 o 
   2   8  15     7138.65     7339.65    292.09 o 
   3   8  15     2371.66     2434.91     87.38 o 
   4   8  15     4025.31     3997.82    127.67 o 
   5   8  15     1403.16     1463.23     89.80 o 
   6   8  15      299.15      301.74     33.65 o 
   7   8  15      856.59      837.71     52.43 o 
   8   8  15     1553.60     1530.90     73.64 o 
   9   8  15      178.20      168.66     37.06 o 
  -1   9  15      527.68      594.24     62.17 o 
   0   9  15     1988.41     1818.02    110.41 o 
   1   9  15      138.47      173.61     41.03 o 
   2   9  15     3420.45     3795.32    178.76 o 
   3   9  15       20.25       36.49     30.98 o 
   4   9  15      886.43      909.57     51.91 o 
   5   9  15     3516.55     3488.70    121.30 o 
   6   9  15    17428.64    17160.17    441.77 o 
   7   9  15       57.15       74.65     24.27 o 
   8   9  15       51.96       42.23     26.79 o 
   1  10  15       32.97       36.72     32.97 o 
   2  10  15     1212.45     1349.98     97.51 o 
   3  10  15     1715.97     1842.48    117.52 o 
   4  10  15      539.95      581.78     42.74 o 
   5  10  15      385.36      347.61     37.39 o 
   6  10  15      927.55      888.60     68.45 o 
   7  10  15       48.28       59.10     29.88 o 
   4  11  15     6088.32     6597.82    294.68 o 
  -1  -7  16      305.21      374.87     57.71 o 
   0  -7  16       47.17       60.98     36.94 o 
   1  -7  16       86.79       75.87     40.25 o 
   2  -7  16     1129.49     1183.22     94.71 o 
  -2  -6  16     2757.49     2805.74    149.70 o 
  -1  -6  16    12981.87    14509.20    424.11 o 
   0  -6  16      621.06      777.73     73.24 o 
   1  -6  16       46.75       26.35     33.96 o 
   2  -6  16     1564.72     1474.29    100.51 o 
   3  -6  16       87.48      107.96     41.35 o 
   4  -6  16     4783.99     4815.11    219.39 o 
   5  -6  16      721.15      677.69     73.81 o 
  -3  -5  16     3014.60     3023.43    153.17 o 
  -2  -5  16      366.76      480.38     57.07 o 
  -1  -5  16       39.14       44.00     22.77 o 
   0  -5  16       58.88       33.17     27.24 o 
   1  -5  16       13.43       13.67     28.22 o 
   2  -5  16    19341.01    19827.86    695.28 o 
   3  -5  16     4699.10     4579.62    206.07 o 
   4  -5  16      283.71      253.37     49.22 o 
   5  -5  16       88.79      110.39     40.25 o 
   6  -5  16     8389.47     8462.82    339.93 o 
  -4  -4  16        3.17        0.00     25.36 o 
  -3  -4  16      466.14      527.35     56.98 o 
  -2  -4  16     4701.33     4918.18    215.14 o 
  -1  -4  16     4871.64     5060.67    220.72 o 
   0  -4  16     1450.30     1563.83     69.78 o 
   1  -4  16       71.51       46.54     30.11 o 
   2  -4  16      497.29      558.95     60.96 o 
   3  -4  16       34.50      204.09     44.32 o 
   4  -4  16     3891.59     3880.58    180.99 o 
   5  -4  16     1589.01     1529.02    101.08 o 
   6  -4  16      966.04      891.53     80.96 o 
   7  -4  16      127.64      183.53     45.66 o 
  -4  -3  16     5091.00     5081.92    222.33 o 
  -3  -3  16     6581.89     6376.54    263.19 o 
  -2  -3  16        3.09        7.94     22.60 o 
  -1  -3  16     1831.16     2049.50    110.85 o 
   0  -3  16     9399.49    10515.88    226.18 o 
   1  -3  16     4080.57     4469.43    136.07 o 
   2  -3  16     1465.92     1598.17     97.98 o 
   3  -3  16      634.80      694.83     65.97 o 
   4  -3  16      290.33      282.86     48.56 o 
   5  -3  16     2181.06     2200.47    122.86 o 
   6  -3  16      255.81      327.28     50.10 o 
   7  -3  16      927.53      848.06     75.42 o 
   8  -3  16       54.09      117.21     39.59 o 
  -5  -2  16       73.09       80.94     32.31 o 
  -4  -2  16      834.31      803.92     65.11 o 
  -3  -2  16     4213.61     4109.69    182.61 o 
  -2  -2  16      204.85      249.67     36.41 o 
  -1  -2  16      655.19      700.19     57.35 o 
   0  -2  16       21.98       65.80     20.29 o 
   1  -2  16     9853.05    10305.37    266.92 o 
   2  -2  16      850.13      925.31     68.52 o 
   3  -2  16      866.44      912.60     70.79 o 
   4  -2  16     2680.52     2692.52    135.71 o 
   5  -2  16       44.26       63.62     31.98 o 
   6  -2  16      768.79      789.72     68.98 o 
   7  -2  16       64.59       63.85     33.63 o 
   8  -2  16       85.27       68.70     35.29 o 
  -5  -1  16     1605.47     1546.14     98.40 o 
  -4  -1  16       33.89       16.98     23.71 o 
  -3  -1  16      694.60      683.74     55.92 o 
  -2  -1  16       67.82       74.21     25.91 o 
  -1  -1  16     2048.34     1962.53    101.19 o 
   0  -1  16       24.50       25.03     24.04 o 
   1  -1  16      195.27      253.78     27.58 o 
   2  -1  16      283.34      301.99     66.22 o 
   3  -1  16     1056.13     1046.36     52.95 o 
   4  -1  16    13042.20    13396.90    478.36 o 
   5  -1  16     5067.86     4955.75    209.64 o 
   6  -1  16      997.97      867.19     69.92 o 
   7  -1  16       27.22        1.21     25.03 o 
   8  -1  16     4434.02     4139.03    190.15 o 
   9  -1  16       29.15       30.98     31.97 o 
  -5   0  16    15656.83    14515.06    544.98 o 
  -4   0  16     3256.42     3131.29    149.88 o 
  -3   0  16     2389.12     2383.68    114.16 o 
  -2   0  16       97.22       82.38     25.37 o 
  -1   0  16      499.93      490.52     48.49 o 
   0   0  16     1762.18     1611.65     91.23 o 
   1   0  16      964.45     1024.32     49.30 o 
   2   0  16        0.93        2.29     15.32 o 
   3   0  16      274.84      319.93     31.53 o 
   4   0  16      275.14      310.32     32.25 o 
   5   0  16       56.75       84.58     30.43 o 
   6   0  16     5041.31     4578.90    195.76 o 
   7   0  16      541.52      436.74     51.47 o 
   8   0  16     1285.14     1409.17     92.45 o 
   9   0  16      589.17      568.52     62.19 o 
  -5   1  16        4.18       57.88     28.55 o 
  -4   1  16      224.31      217.79     36.74 o 
  -3   1  16     3125.57     3008.67    135.73 o 
  -2   1  16     1841.42     2190.58    108.31 o 
  -1   1  16    12414.70    12370.55    436.43 o 
   0   1  16       21.79       25.91     22.82 o 
   1   1  16      490.19      549.49     53.30 o 
   2   1  16     8429.84     8410.31    221.72 o 
   3   1  16     9283.78     9274.64    243.70 o 
   4   1  16     3846.65     3823.89    121.22 o 
   5   1  16        0.72        2.95     16.40 o 
   6   1  16      434.55      369.04     47.92 o 
   7   1  16     3478.05     3385.39    159.48 o 
   8   1  16     3849.98     3876.91    178.58 o 
   9   1  16     1328.30     1230.04     89.35 o 
  -5   2  16     1406.05     1284.88     81.95 o 
  -4   2  16      761.09      668.78     60.01 o 
  -3   2  16       83.70       97.60     29.55 o 
  -2   2  16      774.07      761.82     59.26 o 
  -1   2  16       31.73      125.70     29.11 o 
   0   2  16     2387.77     2121.97    107.24 o 
   1   2  16      155.10      187.86     35.08 o 
   2   2  16      663.11      685.24     39.83 o 
   3   2  16     2295.71     2487.23     87.43 o 
   4   2  16       34.92       34.25     18.40 o 
   5   2  16     1184.38     1146.84     57.54 o 
   6   2  16    33102.52    32736.01    782.59 o 
   7   2  16      941.60      945.67     72.34 o 
   8   2  16      235.06      229.83     42.92 o 
   9   2  16      218.31      161.52     40.49 o 
  -4   3  16     1251.81     1250.54     80.59 o 
  -3   3  16    10509.22    10332.65    378.66 o 
  -2   3  16       31.76       46.64     26.79 o 
  -1   3  16       45.14       22.82     22.27 o 
   0   3  16      110.62       93.42     27.24 o 
   1   3  16      827.15      722.32     60.06 o 
   2   3  16     3291.69     3432.85    106.81 o 
   3   3  16     1312.12     1375.25     59.86 o 
   4   3  16      691.31      724.54     44.24 o 
   5   3  16      420.06      410.26     35.20 o 
   6   3  16     8186.05     7744.73    216.88 o 
   7   3  16     4016.60     4086.88    180.70 o 
   8   3  16      531.98      550.59     58.54 o 
   9   3  16      732.33      810.28     73.71 o 
  10   3  16      294.67      409.29     60.47 o 
  -4   4  16      140.74      175.81     36.62 o 
  -3   4  16     9626.98     9325.92    346.92 o 
  -2   4  16      555.38      599.03     58.10 o 
  -1   4  16     2002.49     1908.00    103.16 o 
   0   4  16     4456.07     4117.83    176.15 o 
   1   4  16      698.75      803.40     62.90 o 
   2   4  16     1278.27     1099.11     50.82 o 
   3   4  16     4121.59     4248.10    127.87 o 
   4   4  16     1213.94     1243.71     57.17 o 
   5   4  16       34.38       47.28     19.19 o 
   6   4  16       24.02        4.70     17.72 o 
   7   4  16       55.15       78.10     23.63 o 
   8   4  16     3228.67     3102.71    151.70 o 
   9   4  16        7.71        0.00     25.03 o 
  10   4  16     2808.03     3137.44    168.83 o 
  -3   5  16        1.51        0.00     23.48 o 
  -2   5  16      267.20      345.83     47.34 o 
  -1   5  16     1554.95     1426.63     88.24 o 
   0   5  16     8769.43     8576.60    322.22 o 
   1   5  16    14462.90    13985.59    496.04 o 
   2   5  16       76.99       42.02     26.36 o 
   3   5  16       39.36       52.57     31.54 o 
   4   5  16     5580.77     5557.28    161.43 o 
   5   5  16     4955.61     5118.93    154.34 o 
   6   5  16     2750.56     2750.61    100.54 o 
   7   5  16      108.06      105.71     24.44 o 
   8   5  16      188.90      209.05     42.47 o 
   9   5  16      127.87      141.29     40.15 o 
  -3   6  16     4289.40     4166.13    184.83 o 
  -2   6  16      191.42      151.91     37.29 o 
  -1   6  16        5.38       40.24     30.54 o 
   0   6  16      423.11      482.94     54.54 o 
   1   6  16        9.17        0.00     21.94 o 
   2   6  16     2804.67     2743.95    136.87 o 
   3   6  16     1532.68     1636.79     66.32 o 
   4   6  16     1219.11     1169.25     56.98 o 
   5   6  16      185.75      250.84     48.38 o 
   6   6  16     1419.93     1372.66     66.14 o 
   7   6  16     2398.92     2455.84     96.80 o 
   8   6  16    10655.75    10099.43    377.59 o 
   9   6  16      150.59      115.93     34.52 o 
  -2   7  16     3336.83     3148.00    152.88 o 
  -1   7  16    16175.21    16067.48    570.23 o 
   0   7  16      434.71      460.08     56.31 o 
   1   7  16      593.17      652.02     62.31 o 
   2   7  16      190.96      231.01     43.14 o 
   3   7  16      383.91      381.76     53.10 o 
   4   7  16     2319.59     2492.08     91.45 o 
   5   7  16     1574.73     1634.68     72.45 o 
   6   7  16      167.40      140.45     45.67 o 
   7   7  16      266.84      265.38     33.56 o 
   8   7  16       51.78       33.53     20.86 o 
   9   7  16      254.73      273.30     44.91 o 
  -1   8  16     1517.80     1515.52     98.49 o 
   0   8  16       67.82       27.02     29.22 o 
   1   8  16       47.81       65.83     31.43 o 
   2   8  16     9336.66     9915.67    377.62 o 
   3   8  16     1255.91     1347.05     95.33 o 
   4   8  16       21.53       33.63     19.80 o 
   5   8  16       60.78       67.14     22.23 o 
   6   8  16     2673.34     2663.16    102.76 o 
   7   8  16      196.22      197.55     30.67 o 
   8   8  16     1014.67     1071.91     62.81 o 
   0   9  16      206.87      235.86     46.44 o 
   1   9  16      332.55      386.39     53.75 o 
   2   9  16      245.98      276.83     47.22 o 
   3   9  16     4945.26     5151.91    231.03 o 
   4   9  16     1871.78     2042.48     82.57 o 
   5   9  16       23.57        6.90     18.50 o 
   6   9  16      954.37     1065.40    125.80 o 
   7   9  16     2516.08     2287.93    234.49 o 
   2  10  16       39.96       27.68     33.41 o 
   3  10  16        9.74       48.62     33.74 o 
   4  10  16     1229.82     1222.57    100.94 o 
   5  10  16     2019.22     2248.71     93.16 o 
   6  10  16     2000.24     2095.78    204.63 o 
   0  -6  17       73.09       63.63     37.16 o 
   1  -6  17      816.89      998.02     84.23 o 
   2  -6  17      542.26      402.77     57.21 o 
   3  -6  17      918.16     1020.43     85.47 o 
  -2  -5  17      117.40       94.08     34.19 o 
  -1  -5  17     7771.19     8797.11    357.50 o 
   0  -5  17        4.25        0.00     29.55 o 
   1  -5  17        3.74       23.59     30.32 o 
   2  -5  17       34.71        6.40     34.07 o 
   3  -5  17     7159.32     7130.93    291.82 o 
   4  -5  17        3.00        0.00     30.21 o 
   5  -5  17      392.56      324.31     56.74 o 
  -3  -4  17      808.16      797.15     67.09 o 
  -2  -4  17      135.94      140.74     38.27 o 
  -1  -4  17       28.82       15.22     29.33 o 
   0  -4  17      754.95      793.15     70.63 o 
   1  -4  17     3676.41     4041.78    183.50 o 
   2  -4  17        2.62       61.63     34.40 o 
   3  -4  17      242.92      224.21     46.67 o 
   4  -4  17       24.83        0.00     30.32 o 
   5  -4  17     1064.60     1119.36     87.18 o 
   6  -4  17    13953.03    13703.77    507.62 o 
  -3  -3  17    14752.29    14689.73    547.19 o 
  -2  -3  17     3985.58     3938.09    179.50 o 
   1  -3  17        0.93       39.04     20.67 o 
   2  -3  17      709.84      724.02     64.21 o 
   3  -3  17     5386.86     5577.40    233.91 o 
   4  -3  17      833.64      801.47     71.53 o 
   5  -3  17       15.65        7.61     29.44 o 
   6  -3  17      738.26      971.75     82.44 o 
   7  -3  17        4.43       44.21     33.96 o 
  -4  -2  17      198.65      204.09     38.83 o 
  -1  -2  17     1562.57     1664.98     94.77 o 
   0  -2  17     4643.55     5063.11    210.19 o 
   1  -2  17    16222.35    16897.21    417.57 o 
   2  -2  17        0.00        0.00     16.32 o 
   3  -2  17       41.78       81.82     32.97 o 
   4  -2  17     5904.37     6443.06    262.28 o 
   5  -2  17     3967.76     4089.54    186.17 o 
   6  -2  17     1087.61     1011.67     78.89 o 
   7  -2  17      324.88      336.50     51.54 o 
   8  -2  17       60.28       18.53     31.65 o 
  -2  -1  17      774.72      717.51     57.81 o 
  -1  -1  17       50.79       66.27     26.46 o 
   0  -1  17     1424.43     1575.61     91.97 o 
   1  -1  17      214.14      256.85     28.16 o 
   2  -1  17       48.77       91.93     21.59 o 
   3  -1  17     4280.63     4139.96    131.13 o 
   4  -1  17     1076.10     1006.69     74.37 o 
   5  -1  17     3236.61     3283.57    156.99 o 
   6  -1  17      388.10      364.19     49.46 o 
   7  -1  17      253.60      327.49     49.43 o 
   8  -1  17     4767.85     4067.26    189.38 o 
  -3   0  17      786.45      778.94     60.24 o 
  -2   0  17       18.22       31.31     22.05 o 
  -1   0  17     5616.06     5304.71    213.15 o 
   0   0  17       68.56      120.53     31.54 o 
   1   0  17      152.39      208.82     37.17 o 
   2   0  17        3.06        0.00     15.49 o 
   3   0  17     2502.40     2463.10     89.88 o 
   4   0  17     1369.24     1475.88     99.83 o 
   5   0  17      129.97      112.17     33.09 o 
   6   0  17      674.63      638.73     62.55 o 
   7   0  17      190.12      181.25     39.27 o 
   8   0  17     3060.15     2773.03    143.41 o 
  -4   1  17     1726.54     2126.87    108.97 o 
  -3   1  17     1795.80     1641.04     92.27 o 
  -2   1  17       57.51       45.21     23.71 o 
  -1   1  17     8538.72     7833.89    294.19 o 
   0   1  17     4272.20     4252.09    180.35 o 
   1   1  17      738.30      704.64     59.14 o 
   2   1  17     2799.39     2719.43     92.32 o 
   3   1  17       29.39       11.62     17.60 o 
   4   1  17     1195.16     1180.72     58.76 o 
   5   1  17     2686.83     2807.59    100.74 o 
   6   1  17       30.04       34.73     28.34 o 
   7   1  17       29.44       80.16     32.09 o 
   8   1  17      121.42       71.36     32.32 o 
   9   1  17       67.82       88.00     35.51 o 
  -4   2  17     1546.59     1508.39     91.84 o 
  -3   2  17     4153.58     3577.16    158.02 o 
  -2   2  17      897.40      802.96     60.93 o 
  -1   2  17       24.56       18.63     23.04 o 
   0   2  17      441.22      387.81     45.49 o 
   1   2  17      995.58     1055.41     73.92 o 
   2   2  17     3073.83     2899.92     95.51 o 
   3   2  17    22913.06    23060.30    556.37 o 
   4   2  17      111.01      125.69     24.29 o 
   5   2  17       39.65       36.23     20.91 o 
   6   2  17     4659.07     4308.51    139.64 o 
   7   2  17     9459.12     9184.92    350.01 o 
   8   2  17     1517.17     1536.94     98.95 o 
   9   2  17      108.81       56.36     32.31 o 
  -3   3  17       43.52       24.04     27.35 o 
  -2   3  17        2.03        0.00     19.51 o 
  -1   3  17     5349.53     4961.93    203.59 o 
   0   3  17     1631.00     1508.69     88.38 o 
   1   3  17      555.35      526.51     53.36 o 
   2   3  17      319.51      286.43     42.61 o 
   3   3  17      192.03      255.00     42.31 o 
   4   3  17      680.52      625.70     42.29 o 
   5   3  17      810.00      881.89     50.92 o 
   6   3  17     6076.99     6017.63    337.30 o 
   7   3  17      187.27      178.72     38.39 o 
   8   3  17       11.14       10.03     26.13 o 
   9   3  17       15.01       54.69     32.97 o 
  -3   4  17    10380.21     9508.88    357.92 o 
  -2   4  17      369.25      433.14     51.77 o 
  -1   4  17        9.07        0.44     20.07 o 
   0   4  17     1034.13      888.52     66.50 o 
   1   4  17    11654.58    12164.76    438.19 o 
   2   4  17        9.09        4.41     22.82 o 
   3   4  17     1942.03     1963.69     75.63 o 
   4   4  17       11.85        0.00     14.97 o 
   5   4  17      214.21      205.80     27.86 o 
   6   4  17     1038.76     1189.86     85.37 o 
   7   4  17      278.51      233.64     32.34 o 
   8   4  17     1404.72     1389.38     92.15 o 
   9   4  17      732.42      840.07     76.25 o 
  -3   5  17      168.57      129.50     36.29 o 
  -2   5  17      172.93      150.79     37.73 o 
  -1   5  17     2389.32     2222.79    117.91 o 
   0   5  17      500.46      438.66     51.13 o 
   1   5  17     1739.14     1743.40    100.61 o 
   2   5  17     2488.31     2551.79    130.92 o 
   3   5  17     2412.45     2441.47     86.88 o 
   4   5  17     4031.20     4167.70    130.36 o 
   5   5  17     3817.95     3799.87    124.88 o 
   6   5  17       39.30       75.64     22.94 o 
   7   5  17      440.27      404.52     43.17 o 
   9   5  17      143.27      180.78     44.23 o 
  -2   6  17      199.89      188.75     40.82 o 
  -1   6  17      490.83      487.64     54.88 o 
   0   6  17     1245.32     1110.65     78.49 o 
   1   6  17        0.22       67.58     30.98 o 
   2   6  17      226.39      239.54     41.49 o 
   3   6  17      510.52      500.43     57.43 o 
   4   6  17      144.66      195.57     41.80 o 
   5   6  17     6578.90     6912.92    299.00 o 
   6   6  17     1135.15     1148.03     61.58 o 
   7   6  17      113.55      111.02     25.93 o 
   8   6  17      366.15      451.88     41.82 o 
  -1   7  17      218.84      343.44     50.97 o 
   0   7  17       78.88      191.11     41.24 o 
   1   7  17     3546.52     3480.54    164.43 o 
   2   7  17      392.16      378.43     51.77 o 
   3   7  17        0.17        5.73     25.14 o 
   4   7  17        8.88        0.00     16.65 o 
   5   7  17      437.00      428.80     48.14 o 
   6   7  17      955.32      959.32     57.18 o 
   7   7  17     2713.66     2499.15    100.81 o 
   8   7  17       53.38       61.30     23.69 o 
   0   8  17      572.74      634.31     66.82 o 
   1   8  17      218.30      250.00     45.01 o 
   2   8  17     2005.58     1804.66    110.31 o 
   3   8  17    15323.60    16230.97    586.27 o 
   4   8  17      158.81      265.17     51.62 o 
   5   8  17     1397.78     1548.78     73.25 o 
   6   8  17       38.21       35.04     23.55 o 
   7   8  17      311.32      264.27     37.07 o 
   2   9  17       12.26        5.95     32.08 o 
   3   9  17        2.89       64.50     35.94 o 
   4   9  17      379.30      367.79     58.83 o 
   5   9  17      424.49      438.26     40.62 o 
   6   9  17    13891.67    13875.30    370.31 o 
   1  -5  18     1080.98     1004.59     80.65 o 
   2  -5  18      530.47      576.24     65.05 o 
   3  -5  18    14335.42    14247.02    523.89 o 
   1  -4  18      161.22      180.46     40.59 o 
   2  -4  18     1082.21     1005.80     81.32 o 
   3  -4  18     4415.63     4489.95    204.30 o 
   4  -4  18      520.84      607.38     69.24 o 
   5  -4  18     1505.29     1634.43    108.67 o 
   1  -3  18     4285.54     4390.86    154.09 o 
   2  -3  18      313.66      354.38     50.66 o 
   3  -3  18       35.67       88.21     35.50 o 
   4  -3  18      417.00      341.91     52.66 o 
   5  -3  18     3352.55     3646.16    177.42 o 
   6  -3  18      997.15      894.28     79.19 o 
   0  -2  18       17.81       58.43     28.23 o 
   1  -2  18    10483.40    10777.35    348.21 o 
   2  -2  18     7391.10     7876.65    217.52 o 
   3  -2  18     1026.31     1007.98     78.66 o 
   4  -2  18       31.17      201.66     44.32 o 
   5  -2  18      755.71      704.26     70.40 o 
   6  -2  18      673.54      768.01     71.49 o 
   7  -2  18     2381.61     2247.84    129.07 o 
  -1  -1  18     1283.69     1213.63     79.06 o 
   0  -1  18     1587.95     1633.87     97.10 o 
   1  -1  18       17.53       25.80     24.48 o 
   2  -1  18      469.72      467.53     37.71 o 
   3  -1  18       63.79       94.95     24.24 o 
   4  -1  18      325.70      462.68     55.19 o 
   5  -1  18    14697.21    14153.23    511.25 o 
   6  -1  18       70.03       80.72     33.74 o 
   7  -1  18        3.40       20.07     31.42 o 
  -2   0  18      488.56      462.79     48.26 o 
  -1   0  18      136.41      143.94     32.98 o 
   0   0  18       22.13        4.63     23.82 o 
   1   0  18     5359.94     5437.61    226.18 o 
   2   0  18     4785.57     4749.76    142.75 o 
   3   0  18       61.72       58.42     21.50 o 
   4   0  18      338.95      341.04     35.09 o 
   5   0  18        8.65       28.33     30.65 o 
   6   0  18       63.41      141.15     38.48 o 
   7   0  18      943.44      866.56     74.43 o 
   8   0  18     1271.57     1256.35     90.32 o 
  -3   1  18        8.16       20.40     23.92 o 
  -2   1  18     3093.32     3006.58    139.88 o 
  -1   1  18     6907.62     6706.45    261.70 o 
   0   1  18     1387.26     1367.77     84.97 o 
   1   1  18       45.23       34.18     24.70 o 
   2   1  18       54.86       53.00     19.01 o 
   3   1  18    10174.22     9831.89    260.26 o 
   4   1  18      151.56      150.05     25.85 o 
   5   1  18     2053.57     1855.05     78.91 o 
   6   1  18      301.75      367.06     48.67 o 
   7   1  18      258.43      292.07     45.68 o 
   8   1  18     1309.55     1144.07     86.13 o 
  -3   2  18      664.66      680.67     58.33 o 
  -2   2  18      740.39      647.40     57.69 o 
  -1   2  18      226.23      173.22     35.31 o 
   0   2  18     1902.71     1808.84    100.76 o 
   1   2  18     1336.36     1230.05     82.30 o 
   2   2  18       41.73      100.34     32.31 o 
   3   2  18      722.24      705.12     44.06 o 
   4   2  18     2291.53     2268.96     86.74 o 
   5   2  18     4124.72     4088.92    133.24 o 
   6   2  18     4710.67     4511.66    146.22 o 
   7   2  18     3092.98     2806.93    142.79 o 
   8   2  18       47.57       16.98     27.46 o 
  -2   3  18      545.28      422.11     48.59 o 
  -1   3  18      118.14      123.75     32.76 o 
   0   3  18      308.77      359.01     44.37 o 
   1   3  18     1482.46     1288.04     83.56 o 
   2   3  18     1452.54     1509.27     94.41 o 
   3   3  18     1407.66     1529.60     65.90 o 
   4   3  18      116.00       97.33     22.73 o 
   5   3  18      634.92      682.39     46.61 o 
   6   3  18     1210.39     1025.76     58.15 o 
   7   3  18    18785.30    18071.62    636.67 o 
   8   3  18      398.53      447.30     57.40 o 
  -2   4  18    16006.67    14922.20    528.78 o 
  -1   4  18      227.78      214.04     37.84 o 
   0   4  18      170.97      185.98     35.85 o 
   1   4  18      239.60      230.17     39.28 o 
   2   4  18       22.70       28.01     25.80 o 
   3   4  18     1611.02     1642.61     68.84 o 
   4   4  18      947.93      899.19     50.99 o 
   5   4  18      394.58      467.33    104.16 o 
   6   4  18      385.70      407.19     39.17 o 
   7   4  18       10.14        2.25     19.08 o 
   8   4  18      401.03      444.32     57.29 o 
  -2   5  18        7.55        0.00     25.91 o 
  -1   5  18      180.27      171.54     36.84 o 
   0   5  18      395.34      410.33     50.56 o 
   1   5  18    17069.18    16721.43    588.49 o 
   2   5  18     3281.18     3150.23    153.96 o 
   3   5  18      150.61      128.06     37.06 o 
   4   5  18       68.70       67.96     31.98 o 
   5   5  18     7371.52     7815.27    220.03 o 
   6   5  18       20.58       14.12     25.36 o 
   7   5  18     1433.97     1277.80    109.10 o 
   8   5  18       11.21       39.47     29.77 o 
  -1   6  18        4.40       63.17     33.30 o 
   0   6  18      635.16      555.58     58.00 o 
   1   6  18      355.83      352.10     47.68 o 
   2   6  18       61.46       43.56     29.66 o 
   3   6  18     4208.01     4086.59    191.19 o 
   4   6  18       55.79       61.32     30.43 o 
   5   6  18       13.66       28.90     19.94 o 
   6   6  18     1811.42     1822.24     80.65 o 
   7   6  18       42.79       35.43     26.35 o 
   8   6  18     2444.21     2511.74    173.42 o 
   0   7  18     3504.95     3469.72    165.87 o 
   1   7  18      286.55      271.57     45.68 o 
   2   7  18        1.29       35.61     27.89 o 
   3   7  18       66.52       72.34     35.62 o 
   4   7  18     4774.41     4817.05    224.51 o 
   5   7  18     2250.44     2285.74    140.99 o 
   6   7  18      828.30      821.30    116.96 o 
   7   7  18       85.20       83.15     26.63 o 
   2   8  18       75.11       92.19     35.07 o 
   3   8  18     5117.68     5402.84    240.34 o 
   4   8  18       79.29       95.72     40.47 o 
   5   8  18     2539.52     2777.00    104.64 o 
   6   8  18       24.03       42.98     24.78 o 
   2  -3  19       96.50       62.75     33.08 o 
   3  -3  19     4766.53     4843.11    213.11 o 
   4  -3  19     2161.88     2348.08    131.76 o 
   1  -2  19    10332.49    10680.79    401.45 o 
   2  -2  19     2615.65     2943.87    105.25 o 
   3  -2  19       95.54       75.98     34.85 o 
   4  -2  19      789.88      760.67     72.73 o 
   5  -2  19     2521.71     2563.69    141.03 o 
  -1  -1  19      383.41      314.70     44.26 o 
   0  -1  19      501.78      491.74     53.01 o 
   1  -1  19        0.91       56.34     29.00 o 
   2  -1  19     3898.93     3845.52    125.03 o 
   3  -1  19      350.06      314.90     34.13 o 
   4  -1  19       82.37       84.80     33.19 o 
   5  -1  19      803.45      705.89     67.43 o 
   6  -1  19     4964.02     4951.51    218.82 o 
  -2   0  19     5653.08     5038.25    209.49 o 
  -1   0  19      149.41      160.05     33.53 o 
   0   0  19      457.54      441.66     50.79 o 
   1   0  19       23.53       29.00     28.78 o 
   2   0  19      268.81      260.31     43.26 o 
   3   0  19      971.40     1070.56     57.23 o 
   4   0  19     1268.79     1118.82     59.64 o 
   5   0  19      201.88      134.26     36.30 o 
   6   0  19        1.50        0.00     26.57 o 
   7   0  19      271.29      242.97     45.90 o 
  -2   1  19       24.39       38.04     26.79 o 
  -1   1  19      154.49      225.57     38.83 o 
   0   1  19    12526.43    11964.14    435.11 o 
   1   1  19       38.03       30.98     27.46 o 
   2   1  19     1256.61     1208.37     85.25 o 
   3   1  19       11.58       14.58     18.94 o 
   4   1  19       28.38       61.20     22.43 o 
   5   1  19     2033.66     1963.82     83.74 o 
   6   1  19      928.47      924.58     73.98 o 
   7   1  19      144.24      160.70     41.25 o 
  -2   2  19     2831.30     2743.49    133.81 o 
  -1   2  19      126.50      140.07     34.41 o 
   0   2  19       30.14       56.89     28.67 o 
   1   2  19       71.05       80.61     31.10 o 
   2   2  19      775.79      759.06     66.88 o 
   3   2  19     5095.59     5028.99    151.28 o 
   4   2  19     4458.68     4412.95    139.61 o 
   5   2  19      281.26      250.29     32.80 o 
   6   2  19      150.90      258.67     97.12 o 
   7   2  19     6877.23     6501.95    266.90 o 
  -1   3  19     1158.51     1150.73     80.34 o 
   0   3  19      524.22      572.73     56.99 o 
   1   3  19      456.42      419.58     49.69 o 
   2   3  19      546.89      489.74     56.22 o 
   3   3  19      271.18      229.08     43.48 o 
   4   3  19     1156.49     1229.61    151.41 o 
   5   3  19     2439.56     2403.82     93.97 o 
   6   3  19        1.45        9.11     21.72 o 
   7   3  19      375.01      336.88     50.44 o 
  -1   4  19        1.37       27.12     28.88 o 
   0   4  19       42.16       15.55     23.71 o 
   1   4  19     1190.08     1226.90     85.11 o 
   2   4  19     2034.06     1917.25    112.11 o 
   3   4  19        7.71        0.00     27.01 o 
   4   4  19       22.87       14.13     20.51 o 
   5   4  19      407.20      424.63     59.06 o 
   6   4  19     2148.78     2179.93     99.42 o 
   7   4  19       84.85      136.38     51.66 o 
   0   5  19      247.99      270.54     43.91 o 
   1   5  19      834.55      824.24     68.76 o 
   2   5  19    11316.22    11655.98    432.84 o 
   3   5  19      176.75      204.85     43.79 o 
   4   5  19      627.84      636.81     45.36 o 
   5   5  19     1711.77     1733.86    131.05 o 
   6   5  19      177.94      201.86     31.70 o 
   7   5  19     1911.53     1970.21    103.26 o 
   1   6  19        2.06       14.99     26.02 o 
   2   6  19       81.76       91.64     36.17 o 
   3   6  19      164.98      180.02     42.03 o 
   4   6  19      811.74      909.96     80.80 o 
   5   6  19     9877.33     9955.01    315.42 o 
   6   6  19     8582.46     8824.06    250.83 o 
   2   7  19     3658.73     3527.82    171.52 o 
   3   7  19      519.62      505.55     63.17 o 
   4   7  19       33.65       25.14     34.29 o 
   5   7  19      291.80      345.01     37.52 o 
   2  -2  20    15170.81    15854.37    574.68 o 
   3  -2  20     1276.57     1290.77     91.98 o 
   0  -1  20     1148.83     1206.60     85.20 o 
   1  -1  20      244.65      217.36     41.60 o 
   2  -1  20      167.57      159.17     40.59 o 
   3  -1  20      458.79      447.74     40.75 o 
   4  -1  20     1440.76     1546.55    102.11 o 
   0   0  20      183.99      170.87     38.06 o 
   1   0  20       75.26       55.36     29.44 o 
   2   0  20     1341.46     1411.65     97.11 o 
   3   0  20      628.15      632.68     45.88 o 
   4   0  20       48.62       89.98     25.76 o 
   5   0  20      179.79      171.20     40.81 o 
   0   1  20     1676.66     1617.64     98.20 o 
   1   1  20      119.95       81.72     31.43 o 
   2   1  20     1037.94     1091.93     82.63 o 
   3   1  20        3.46       21.09     19.30 o 
   4   1  20     1570.22     1580.95     72.85 o 
   5   1  20       37.02       47.33     23.90 o 
   6   1  20      193.05      237.73     44.90 o 
   0   2  20     3420.87     3021.88    147.66 o 
   1   2  20     1712.96     1751.31    105.76 o 
   2   2  20      569.60      459.92     55.01 o 
   3   2  20       35.29       43.88     29.66 o 
   4   2  20     6811.40     6675.06    194.46 o 
   5   2  20      229.66      238.79     33.57 o 
   6   2  20      373.27      357.32     38.99 o 
   0   3  20      601.10      525.33     56.22 o 
   1   3  20       95.88       75.10     30.44 o 
   2   3  20     5127.26     4722.43    209.01 o 
   3   3  20      628.83      690.13     69.93 o 
   4   3  20       12.73        0.00     21.66 o 
   5   3  20      549.23      609.27     61.07 o 
   6   3  20      446.64      452.20     67.51 o 
   1   4  20       32.92       49.84     27.45 o 
   2   4  20       24.06       37.60     29.99 o 
   3   4  20     1552.66     1419.36     99.06 o 
   4   4  20     3049.22     2894.92    156.75 o 
   5   4  20      514.98      506.95     43.01 o 
   6   4  20       37.24       35.57     24.56 o 
   2   5  20    11122.38    10568.37    401.46 o 
   3   5  20      199.31      152.35     40.82 o 
   4   5  20      271.93      234.04     48.11 o 
   5   5  20     1953.92     2048.16     87.28 o 
   4   6  20     1867.39     1890.87    123.76 o 
                                                 
